# Supplementary material for: RNA-Sequence Analysis of Primary Alveolar Macrophages after In Vitro Infection with Porcine Reproductive and Respiratory Syndrome Virus Strains of Differing Virulence
Source: PLoS One. 2014 Mar 18;9(3):e91918. doi: 10.1371/journal.pone.0091918 (PMC3958415; doi:10.1371/journal.pone.0091918)
Supplement: Table S2 — Genes, isoforms, TSSs and promoter usage showing differential expression in the LV vs. mock, Lena vs. mock and LV vs. Lena comparisons. Genes_Mock_vs_LV: differentially expressed genes between the LV and mock infections; Genes_Mock_vs_Lena: differentially expressed genes between the Lena and mock infections; Genes_LV_vs_Lena: differentially expressed genes between the LV and Lena infections. Isoforms_Mock_vs_LV: differentially expressed isoforms between the LV and mock infections; Isoforms_Mock_vs_Lena: differentially expressed isoforms between the Lena and mock infections; Isoforms_LV_vs_Lena: differentially expressed isoforms between the LV and Lena infections. TSS_Mock_vs_LV: differentially expressed TSSs between the LV and mock infections; TSS_Mock_vs_Lena: differentially expressed TSSs between the Lena and mock infections; TSS_LV_vs_Lena: differentially expressed TSSs between the LV and Lena infections. Promoters_Mock_vs_LV: differentially used promoters between the LV and mock infections; Promoter_Mock_vs_Lena: differentially used promoters between the Lena and mock infections; Promoter_LV_vs_Lena: differentially used promoters between the LV and Lena infections. Each page is composed of 7 columns: test_id, gene_id, gene, gene-map, locus, sample_1, sample_2, status, value_1, value_2, log2.fold_change, test_stat, p_value, q_value and significant. (XLS) [file pone.0091918.s009.xls]

## Sheet: Genes_LV_vs _Mock
gene	logFC	logCPM	LR	PValue	FDR	uniprot_genename	external_gene_id
ENSSSCG00000005163	7.49281	3.82422	254.235	3.1e-57	7.85e-54	IFNB	INTERFERON-BETA-1
ENSSSCG00000010505	5.60417	0.568257	22.0761	2.62e-06	0.00026649	LOC100518694	DNTT
ENSSSCG00000008977	5.41668	10.2322	482.204	7.08e-107	4.48e-103	CXCL10	CXCL10
ENSSSCG00000021504	5.33303	1.91421	63.8063	1.37e-15	4.57e-13	IFN-ALPHAOMEGA	IFN-ALPHAOMEGA
ENSSSCG00000010581	4.89954	0.227618	13.9614	0.000186607	0.0119931	PSD	PSD
ENSSSCG00000022620	4.86204	0.224708	13.6887	0.000215752	0.0133904	NA	NA
ENSSSCG00000004902	4.82851	0.173907	13.1906	0.000281352	0.0168028	RNF152	RNF152
ENSSSCG00000026951	4.7408	0.0598214	12.0082	0.000529657	0.0275966	PSMB8	PSMB8
ENSSSCG00000020906	4.37419	7.61811	701.622	1.33e-154	1.12e-150	TNFSF10	TNFSF10
ENSSSCG00000010453	4.2619	9.39548	151.474	8.26e-35	7.21e-32	IFIT1	IFIT1
ENSSSCG00000028875	3.9386	1.42828	34.6561	3.93e-09	6.73e-07	HAVCR2	HAVCR2
ENSSSCG00000010451	3.92558	9.3973	266.816	5.61e-60	1.78e-56	IFIT2	IFIT2
ENSSSCG00000008648	3.61997	9.70824	189.944	3.27e-43	4.14e-40	IRG6	IRG6
ENSSSCG00000009470	3.31824	1.97426	44.5223	2.51e-11	5.44e-09	NA	NA
ENSSSCG00000014618	3.3069	9.29278	747.646	1.3e-164	1.65e-160	GVIN1	GVIN1
ENSSSCG00000024430	3.28183	2.64664	63.3929	1.69e-15	5.57e-13	HES4	HES4
ENSSSCG00000010452	3.22467	10.1449	963.594	1.47e-211	3.73e-207	IFIT3	IFIT3
ENSSSCG00000017062	3.20567	0.365073	10.8922	0.000965711	0.0438239	TIMD4	TIMD4
ENSSSCG00000022312	2.91288	5.32359	85.4092	2.43e-20	1.08e-17	RHPN2	RHPN2
ENSSSCG00000008199	2.85983	1.09588	18.6331	1.58e-05	0.00134949	LOC100511809	NA
ENSSSCG00000000181	2.81528	0.805211	13.0589	0.000301844	0.0176113	LOC100737739	RND1
ENSSSCG00000030359	2.78628	2.06977	37.3053	1.01e-09	1.84e-07	ARHGEF3	ARHGEF3
ENSSSCG00000001561	2.75682	4.5063	141.497	1.25e-32	9.91e-30	ETV7	ETV7
ENSSSCG00000025022	2.72805	0.611118	11.4496	0.000715106	0.0351932	NA	NA
ENSSSCG00000001050	2.7269	5.57616	98.3177	3.56e-23	1.92e-20	EDN1	EDN1
ENSSSCG00000006418	2.65066	5.76589	218.666	1.77e-49	2.8e-46	MNDA	MNDA
ENSSSCG00000011065	2.60469	2.54559	46.5659	8.86e-12	2.02e-09	MASTL	MASTL
ENSSSCG00000024115	2.60369	6.1538	203.071	4.46e-46	5.95e-43	SLFN11	SLFN11
ENSSSCG00000000277	2.57474	0.923227	13.8318	0.000199925	0.0125	NPFF	NPFF
ENSSSCG00000006919	2.57186	4.96643	123.218	1.25e-28	8.55e-26	GBP4	GBP4
ENSSSCG00000010454	2.5674	7.63657	175.598	4.43e-40	4.68e-37	IFIT5	IFIT5
ENSSSCG00000006924	2.52475	8.19589	290.744	3.42e-65	1.24e-61	GBP1	GBP1
ENSSSCG00000022912	2.43135	5.75639	146.345	1.09e-33	9.21e-31	NT5C3	NT5C3
ENSSSCG00000030408	2.4047	9.36267	331.919	3.67e-74	1.55e-70	DDX58	DDX58
ENSSSCG00000000148	2.38934	5.95096	229.451	7.85e-52	1.53e-48	LOC100517940	NA
ENSSSCG00000008963	2.38681	2.05841	27.672	1.44e-07	1.84e-05	AREG	AREG
ENSSSCG00000015412	2.38483	0.774668	11.0317	0.000895673	0.0416151	CCDC146	CCDC146
ENSSSCG00000013370	2.37441	0.778272	10.8004	0.00101479	0.0452932	LOC100525680	NA
ENSSSCG00000000728	2.32611	6.33661	111.634	4.3e-26	2.59e-23	PARP11	PARP11
ENSSSCG00000015549	2.26684	5.17362	142.938	6.07e-33	4.95e-30	NA	RNASEL
ENSSSCG00000012591	2.26324	3.44828	38.3008	6.06e-10	1.13e-07	AMOT	AMOT
ENSSSCG00000027855	2.23922	4.5136	29.5987	5.31e-08	7.35e-06	SOCS1	SOCS1
ENSSSCG00000024311	2.20103	0.913082	11.1597	0.00083593	0.0394007	CCR2	CCR2
ENSSSCG00000028108	2.19905	4.09453	87.4695	8.56e-21	4.09e-18	ASAP3	ASAP3
ENSSSCG00000012077	2.18857	9.58662	53.784	2.24e-13	5.96e-11	MX1	MX1
ENSSSCG00000011851	2.18753	1.12542	13.111	0.00029356	0.0173276	MUC20	MUC20
ENSSSCG00000013853	2.15451	2.44169	33.1574	8.5e-09	1.36e-06	HSH2D	HSH2D
ENSSSCG00000011876	2.14908	6.03603	214.967	1.13e-48	1.69e-45	DTX3L	DTX3L
ENSSSCG00000023949	2.1174	3.30902	56.6719	5.15e-14	1.5e-11	NA	PIM3
ENSSSCG00000015897	2.11517	7.85344	260.597	1.27e-58	3.58e-55	NA	IFIH1
ENSSSCG00000025932	2.11224	4.17386	80.0502	3.65e-19	1.52e-16	AP1S3	AP1S3
ENSSSCG00000028941	2.09262	1.96686	23.417	1.3e-06	0.000137602	NA	NA
ENSSSCG00000026798	2.08454	3.47639	62.7836	2.31e-15	7.49e-13	CYP2C42	CYP2C42
ENSSSCG00000009720	2.06211	6.43867	100.195	1.38e-23	7.77e-21	DDX60	DDX60
ENSSSCG00000011874	2.05757	7.93282	332.92	2.22e-74	1.13e-70	PARP14	PARP14
ENSSSCG00000016832	2.05132	7.02524	70.3025	5.09e-17	1.87e-14	IL7R	IL7R
ENSSSCG00000004657	2.04618	1.94394	22.0227	2.69e-06	0.00027292	CEP152	CEP152
ENSSSCG00000030108	2.04499	6.94215	140.94	1.66e-32	1.27e-29	ZNFX1	ZNFX1
ENSSSCG00000022397	2.0418	1.68031	18.0252	2.18e-05	0.00178646	NA	NA
ENSSSCG00000001404	2.04091	7.24322	219.492	1.17e-49	1.97e-46	TNF	TNF
ENSSSCG00000028912	2.03058	6.52754	233.172	1.21e-52	2.79e-49	LOC100514320	NA
ENSSSCG00000007007	2.02455	8.369	118.579	1.29e-27	8.2e-25	IDO1	IDO1
ENSSSCG00000008956	2.01519	2.48531	24.7606	6.49e-07	7.27e-05	PPBP	PPBP
ENSSSCG00000026655	2.00863	1.59755	16.218	5.65e-05	0.00418007	PTPN13	PTPN13
ENSSSCG00000030801	1.98927	4.68949	78.1917	9.35e-19	3.76e-16	GBP6	GBP6
ENSSSCG00000023785	1.98808	2.30298	25.8719	3.65e-07	4.3e-05	NA	NA
ENSSSCG00000008496	1.98663	6.29115	119.631	7.62e-28	4.95e-25	NA	EIF2AK2
ENSSSCG00000017887	1.97851	6.60534	31.702	1.8e-08	2.69e-06	XAF1	XAF1
ENSSSCG00000000086	1.97103	2.03168	22.5253	2.07e-06	0.00021348	NA	MGAT3
ENSSSCG00000011039	1.97078	1.706	17.0772	3.59e-05	0.00284009	SLC39A12	SLC39A12
ENSSSCG00000008647	1.95635	7.93629	76.0709	2.74e-18	1.05e-15	CMPK2	CMPK2
ENSSSCG00000012853	1.95095	7.1029	85.5926	2.21e-20	1e-17	IRF7	IRF7
ENSSSCG00000000435	1.90455	1.67632	16.5568	4.72e-05	0.00359033	LOC100517400	NA
ENSSSCG00000011393	1.87525	7.07594	189.405	4.29e-43	5.17e-40	UBA7	UBA7
ENSSSCG00000024333	1.8645	5.93619	155.019	1.39e-35	1.25e-32	ZNFX1	ZNFX1
ENSSSCG00000016050	1.86082	2.30611	24.5534	7.23e-07	8.03e-05	INPP1	INPP1
ENSSSCG00000022547	1.8573	2.30635	23.5517	1.22e-06	0.000129922	NA	NA
ENSSSCG00000023178	1.84382	6.05467	170.345	6.22e-39	6.3e-36	BATF2	BATF2
ENSSSCG00000005211	1.84041	6.42517	40.4137	2.05e-10	4.13e-08	CD274	PDL1
ENSSSCG00000024344	1.83727	7.30314	113.3	1.85e-26	1.15e-23	CCR5	CCR5
ENSSSCG00000003137	1.82461	5.56704	91.443	1.15e-21	5.7e-19	PLEKHA4	PLEKHA4
ENSSSCG00000020882	1.81292	3.72142	53.8165	2.2e-13	5.93e-11	LOC100626503	NA
ENSSSCG00000011239	1.80134	7.73941	229.726	6.84e-52	1.44e-48	LOC100513756	NA
ENSSSCG00000009469	1.79576	6.01781	67.4147	2.2e-16	7.74e-14	IRG1	IRG1
ENSSSCG00000003942	1.79077	1.24253	10.68	0.00108298	0.0474452	SZT2	SZT2
ENSSSCG00000030548	1.78851	7.63449	86.609	1.32e-20	6.2e-18	HERC5	HERC5
ENSSSCG00000000150	1.78798	1.8475	16.36	5.24e-05	0.00394735	LOC100626503	NA
ENSSSCG00000008786	1.78632	4.49515	56.1291	6.79e-14	1.95e-11	LOC100525349	NA
ENSSSCG00000017416	1.78479	7.60472	58.3335	2.21e-14	6.59e-12	DHX58	DHX58
ENSSSCG00000024867	1.77823	4.97224	92.9641	5.33e-22	2.81e-19	ISG20	ISG20
ENSSSCG00000027982	1.76684	9.74661	46.2697	1.03e-11	2.33e-09	ISG15	ISG15
ENSSSCG00000017578	1.75982	1.52039	12.4843	0.000410389	0.0226402	LOC100738085	ITGA3
ENSSSCG00000007508	1.7536	7.22636	160.267	9.9e-37	9.64e-34	ZBP1	ZBP1
ENSSSCG00000021383	1.73523	5.13437	99.6019	1.86e-23	1.03e-20	MB21D1	MB21D1
ENSSSCG00000030377	1.73126	4.14753	44.7953	2.19e-11	4.86e-09	NA	IL27
ENSSSCG00000000774	1.71976	8.19889	223.05	1.95e-50	3.54e-47	USP18	USP18
ENSSSCG00000006923	1.70657	4.27144	25.1696	5.25e-07	6.02e-05	GBP2	GBP2
ENSSSCG00000024973	1.702	2.89692	31.1163	2.43e-08	3.6e-06	GBP5	GBP5
ENSSSCG00000008334	1.66571	3.80343	31.7129	1.79e-08	2.69e-06	MXD1	MXD1
ENSSSCG00000009240	1.66119	4.27108	38.4161	5.72e-10	1.08e-07	PLAC8	PLAC8
ENSSSCG00000001394	1.6532	5.26897	82.8268	8.96e-20	3.91e-17	LOC100153163	SUSC-MIC1
ENSSSCG00000017092	1.65316	2.19535	18.7216	1.51e-05	0.0013028	NA	GPX3
ENSSSCG00000017721	1.6353	9.39986	182.019	1.76e-41	1.93e-38	CCL8	CCL8
ENSSSCG00000025181	1.61922	4.96307	47.1415	6.6e-12	1.55e-09	EIF2AK2	EIF2AK2
ENSSSCG00000024133	1.60929	6.75123	70.7044	4.15e-17	1.55e-14	LOC100621816	VCPIP1
ENSSSCG00000006209	1.60775	6.54868	59.0535	1.53e-14	4.8e-12	LOC100524801	VCPIP1
ENSSSCG00000007067	1.57832	5.90253	35.5469	2.49e-09	4.35e-07	JAG1	JAG1
ENSSSCG00000029023	1.56348	3.17263	32.2832	1.33e-08	2.08e-06	ARL5B	ARL5B
ENSSSCG00000003763	1.55438	7.40235	35.6157	2.4e-09	4.23e-07	IFI44	IFI44
ENSSSCG00000022773	1.54917	2.23042	16.9412	3.86e-05	0.00303194	LOC641352	NA
ENSSSCG00000005724	1.54694	8.3194	184.736	4.48e-42	5.16e-39	SETX	SETX
ENSSSCG00000000773	1.53637	2.80074	24.7846	6.41e-07	7.21e-05	LOC100518253	NA
ENSSSCG00000015525	1.53249	5.41205	69.1546	9.1e-17	3.29e-14	TOR3A	TOR3A
ENSSSCG00000009881	1.52978	9.49441	58.032	2.58e-14	7.59e-12	OAS2	OAS2
ENSSSCG00000025593	1.52714	1.59876	10.7485	0.00104364	0.0460243	TAP2	TAP
ENSSSCG00000009701	1.51447	1.7604	12.1918	0.000480007	0.0255889	CEP44	CEP44
ENSSSCG00000026955	1.50736	5.16697	25.0439	5.6e-07	6.39e-05	ACER2	ACER2
ENSSSCG00000010491	1.50513	3.85134	38.3104	6.03e-10	1.13e-07	NA	NA
ENSSSCG00000001064	1.48106	4.24603	42.2292	8.12e-11	1.67e-08	GMPR	GMPR
ENSSSCG00000009051	1.47944	3.45048	30.8978	2.72e-08	3.98e-06	IL15	IL15
ENSSSCG00000021261	1.46535	5.20055	58.7424	1.8e-14	5.48e-12	LOC100155773	NA
ENSSSCG00000007659	1.45905	2.98152	24.6391	6.91e-07	7.71e-05	ZCWPW1	ZCWPW1
ENSSSCG00000025233	1.45147	2.63921	20.3249	6.53e-06	0.000608336	NA	NA
ENSSSCG00000015786	1.44776	3.41186	29.8983	4.55e-08	6.41e-06	LOC100515586	NA
ENSSSCG00000023557	1.44696	6.2162	56.062	7.02e-14	2e-11	CCRL2	CCRL2
ENSSSCG00000014780	1.426	6.13755	92.2074	7.81e-22	4.03e-19	TRIM21	TRIM21
ENSSSCG00000021712	1.419	8.32352	50.2999	1.32e-12	3.38e-10	HERC6	HERC6
ENSSSCG00000022916	1.41374	3.18076	24.1319	9e-07	9.78e-05	NA	EVL
ENSSSCG00000027709	1.39041	7.05836	128.329	9.51e-30	6.88e-27	PARP9	PARP9
ENSSSCG00000029290	1.38005	2.26956	14.4991	0.000140224	0.00944351	NA	NA
ENSSSCG00000022843	1.36086	5.04771	68.5725	1.22e-16	4.36e-14	NA	NA
ENSSSCG00000020886	1.35784	2.0546	12.3434	0.00044255	0.023945	NA	NA
ENSSSCG00000010624	1.33786	5.47339	48.8478	2.77e-12	6.94e-10	DUSP5	DUSP5
ENSSSCG00000015014	1.3341	7.40244	156.488	6.62e-36	6.21e-33	ZC3H12C	ZC3H12C
ENSSSCG00000026454	1.3315	6.04159	32.0774	1.48e-08	2.27e-06	PMAIP1	PMAIP1
ENSSSCG00000027372	1.33112	9.25367	205.95	1.05e-46	1.48e-43	SAMD9	SAMD9
ENSSSCG00000023976	1.32508	2.15904	12.2945	0.000454303	0.0245285	DCP1B	DCP1B
ENSSSCG00000009882	1.31936	8.94703	71.2458	3.15e-17	1.19e-14	OAS1	OAS1
ENSSSCG00000011391	1.31537	3.46505	26.5548	2.56e-07	3.09e-05	CDHR4	CDHR4
ENSSSCG00000030404	1.31514	6.90642	110.378	8.1e-26	4.77e-23	PAPD5	PAPD5
ENSSSCG00000015009	1.31335	4.66056	50.2957	1.32e-12	3.38e-10	KDELC2	KDELC2
ENSSSCG00000017146	1.31193	10.4048	89.4162	3.2e-21	1.56e-18	NA	RNF213
ENSSSCG00000013236	1.31127	4.76062	42.0273	9e-11	1.84e-08	MYBPC3	MYBPC3
ENSSSCG00000022533	1.30697	2.76698	17.1042	3.54e-05	0.00280874	NA	NA
ENSSSCG00000025390	1.30303	2.48816	15.6478	7.63e-05	0.00558411	LOC100624077	NA
ENSSSCG00000006543	1.2991	7.83158	127.565	1.4e-29	9.83e-27	ADAR	ADAR
ENSSSCG00000012055	1.29861	8.14603	76.1234	2.66e-18	1.04e-15	MORC3	MORC3
ENSSSCG00000022101	1.29668	4.06229	35.4477	2.62e-09	4.54e-07	BRCA1	PIGBRCA1
ENSSSCG00000021766	1.29192	5.81162	43.4895	4.26e-11	9.07e-09	NA	NA
ENSSSCG00000022880	1.28663	3.93102	30.8833	2.74e-08	3.99e-06	LOC100737729	NA
ENSSSCG00000020705	1.28647	4.54526	48.5756	3.18e-12	7.74e-10	LOC100738117	MAP3K8
ENSSSCG00000011853	1.28376	4.8529	12.1874	0.000481144	0.0255956	KIAA0226	KIAA0226
ENSSSCG00000023400	1.27283	5.67502	47.7587	4.82e-12	1.15e-09	ZNF598	ZNF598
ENSSSCG00000027340	1.26999	2.70278	16.7147	4.34e-05	0.0033234	LOC100737496	NA
ENSSSCG00000011465	1.26325	5.77157	63.8901	1.32e-15	4.44e-13	PDE12	PDE12
ENSSSCG00000001233	1.25726	7.50101	29.7555	4.9e-08	6.82e-06	TRIM26	TRIM26
ENSSSCG00000003155	1.25421	6.33474	18.3028	1.88e-05	0.00157474	PPP1R15A	PPP1R15A
ENSSSCG00000026940	1.25399	4.50845	20.3462	6.46e-06	0.000603807	CASP10	CASP10
ENSSSCG00000006378	1.24784	6.3606	37.2127	1.06e-09	1.92e-07	LOC100154053	SLAMF7
ENSSSCG00000003805	1.23315	6.03958	64.0158	1.23e-15	4.22e-13	PDE4B	PDE4B
ENSSSCG00000017148	1.23213	8.40601	101.11	8.7e-24	5.01e-21	NA	NA
ENSSSCG00000013396	1.23201	2.10462	10.6438	0.00110441	0.0481341	ARNTL	ARNTL
ENSSSCG00000027103	1.22978	4.85547	25.5585	4.29e-07	4.99e-05	CNIH4	CNIH4
ENSSSCG00000023379	1.22556	8.36019	53.9873	2.02e-13	5.49e-11	UBE2L6	UBE2L6
ENSSSCG00000005385	1.22173	2.12799	10.8371	0.000994849	0.0445868	NOR-1	NOR-1
ENSSSCG00000008399	1.21815	4.67534	39.9351	2.63e-10	5.23e-08	PNPT1	PNPT1
ENSSSCG00000000623	1.21744	5.63636	44.0615	3.18e-11	6.83e-09	BCL2L14	BCL2L14
ENSSSCG00000014951	1.21281	4.39215	39.5179	3.25e-10	6.33e-08	PANX1	PANX1
ENSSSCG00000020904	1.21139	2.5106	13.5586	0.00023123	0.0142462	NA	NA
ENSSSCG00000024702	1.21116	2.51475	13.9478	0.000187957	0.0120018	NA	NA
ENSSSCG00000028257	1.20864	4.04353	34.1284	5.16e-09	8.59e-07	NA	NA
ENSSSCG00000008187	1.20557	2.83928	15.8185	6.97e-05	0.00513197	LOC100526102	NA
ENSSSCG00000012076	1.20256	10.5379	121.273	3.33e-28	2.22e-25	MX2	MX2
ENSSSCG00000030397	1.20215	2.42394	12.9885	0.000313408	0.0180847	PPM1D	PPM1D
ENSSSCG00000011950	1.19579	6.15504	77.0616	1.66e-18	6.56e-16	NXPE3	NXPE3
ENSSSCG00000014303	1.19444	5.31452	58.8231	1.73e-14	5.33e-12	PHF15	PHF15
ENSSSCG00000009402	1.18191	5.14094	27.8062	1.34e-07	1.72e-05	LPAR6	LPAR6
ENSSSCG00000001912	1.17487	6.9369	82.4006	1.11e-19	4.77e-17	PML	PML
ENSSSCG00000027660	1.17182	7.23327	34.4834	4.3e-09	7.31e-07	IFI44L	IFI44L
ENSSSCG00000000808	1.16568	2.59673	13.0914	0.000296661	0.0174699	LOC100738862	SLC38A2
ENSSSCG00000004464	1.16046	6.69156	48.7912	2.85e-12	7.07e-10	FAM46A	FAM46A
ENSSSCG00000002332	1.15926	4.39634	23.0536	1.58e-06	0.000164852	SIPA1L1	SIPA1L1
ENSSSCG00000005492	1.15698	3.79549	26.7773	2.28e-07	2.81e-05	C9ORF91	C9ORF91
ENSSSCG00000004125	1.15328	8.1863	46.9987	7.1e-12	1.65e-09	STX11	STX11
ENSSSCG00000008820	1.13375	5.14809	15.3463	8.95e-05	0.00634812	TEC	TEC
ENSSSCG00000000769	1.13303	6.29995	64.7434	8.53e-16	2.96e-13	BID	BID
ENSSSCG00000011951	1.13212	8.33818	91.5144	1.11e-21	5.61e-19	LOC100520981	NFKBIZ
ENSSSCG00000026779	1.13091	2.3875	11.2041	0.00081616	0.0386295	LOC100737055	NA
ENSSSCG00000021815	1.12992	4.86569	44.6962	2.3e-11	5.07e-09	IL15RA	IL15RA
ENSSSCG00000010539	1.12629	6.78929	51.2708	8.05e-13	2.12e-10	SLC25A28	SLC25A28
ENSSSCG00000001509	1.11022	6.3817	38.0641	6.85e-10	1.27e-07	DAXX	DAXX
ENSSSCG00000016512	1.1059	7.38485	38.6827	4.99e-10	9.49e-08	ZAP	ZAP
ENSSSCG00000003766	1.09852	4.80868	18.6287	1.59e-05	0.00134949	DNAJB4	DNAJB4
ENSSSCG00000008742	1.09651	4.20194	29.5157	5.55e-08	7.59e-06	CD38	CD38
ENSSSCG00000006127	1.0688	4.5075	23.6909	1.13e-06	0.000121367	NBN	NBN
ENSSSCG00000014362	1.06301	4.32727	30.5033	3.33e-08	4.8e-06	HBEGF	HBEGF
ENSSSCG00000012117	1.06127	4.85872	18.8687	1.4e-05	0.00122273	TLR7	TLR7
ENSSSCG00000014564	1.05982	6.93405	10.7856	0.00102295	0.0455241	IFITM1	IFITM1
ENSSSCG00000014670	1.05895	5.36965	50.5794	1.14e-12	2.99e-10	LOC100738990	TRIM5
ENSSSCG00000021802	1.05814	4.70852	29.2539	6.35e-08	8.64e-06	FAM108B1	FAM108B1
ENSSSCG00000017723	1.05696	8.8656	129.728	4.7e-30	3.5e-27	CCL2	CCL2
ENSSSCG00000029475	1.05663	5.54819	55.5075	9.31e-14	2.59e-11	LOC100622285	NA
ENSSSCG00000009542	1.05308	5.33262	42.2898	7.87e-11	1.63e-08	TNFSF13B	TNFSF13B
ENSSSCG00000016530	1.04935	5.22984	22.3936	2.22e-06	0.000227703	TMEM140	TMEM140
ENSSSCG00000004053	1.0461	6.77935	86.5639	1.35e-20	6.23e-18	TAGAP	TAGAP
ENSSSCG00000015563	1.04496	6.86064	48.6278	3.09e-12	7.61e-10	RGL1	RGL1
ENSSSCG00000023760	1.04268	4.23864	14.3188	0.000154318	0.0102027	LOC100157365	CLEC14A
ENSSSCG00000005484	1.04218	4.21746	16.9269	3.88e-05	0.0030454	ZNF618	ZNF618
ENSSSCG00000002471	1.03909	5.02824	22.1981	2.46e-06	0.000251097	ISG12(A)	ISG12(A)
ENSSSCG00000029723	1.03854	7.61789	58.5201	2.01e-14	6.07e-12	PHRF1	PHRF1
ENSSSCG00000030644	1.03454	2.85254	11.1759	0.000828666	0.0391483	NA	NA
ENSSSCG00000024166	1.02621	6.08202	21.2616	4.01e-06	0.000395949	SLC2A6	SLC2A6
ENSSSCG00000027677	1.02405	3.38932	16.7241	4.32e-05	0.00331704	ABI3	ABI3
ENSSSCG00000020870	1.01683	4.05764	12.7016	0.000365335	0.0205578	DBF4	DBF4
ENSSSCG00000030008	1.01637	3.76687	18.7572	1.48e-05	0.00128747	LOC100625155	NA
ENSSSCG00000000563	1.0134	3.83231	20.5822	5.71e-06	0.000545853	NA	NA
ENSSSCG00000004154	1.01245	9.25491	27.8509	1.31e-07	1.69e-05	TNFAIP3	TNFAIP3
ENSSSCG00000027806	1.00981	4.27168	15.4164	8.62e-05	0.00618622	SAMHD1	SAMHD1
ENSSSCG00000023901	1.00862	5.68079	54.0397	1.96e-13	5.41e-11	LOC100621897	NA
ENSSSCG00000013397	1.00706	2.89705	11.4131	0.000729277	0.035513	BMAL1	BMAL1
ENSSSCG00000013307	1.00388	5.98613	34.208	4.95e-09	8.31e-07	LMO2	LMO2
ENSSSCG00000015801	0.998568	4.87592	30.8511	2.79e-08	4.03e-06	TLR3	TLR3
ENSSSCG00000003395	0.985254	5.27798	33.6836	6.48e-09	1.06e-06	PIK3CD	PIK3CD
ENSSSCG00000017420	0.979945	5.76229	20.2129	6.93e-06	0.000635666	CNP	CNP
ENSSSCG00000001081	0.97761	2.8619	11.0035	0.000909415	0.0421273	SOX4	SOX4
ENSSSCG00000004369	0.977158	5.25872	33.3276	7.79e-09	1.26e-06	PRDM1	PRDM1
ENSSSCG00000017698	0.976446	8.2463	47.5465	5.37e-12	1.27e-09	CCL4	CCL4
ENSSSCG00000027918	0.974907	4.78537	24.472	7.54e-07	8.3e-05	LOC100738308	STAT1
ENSSSCG00000012112	0.973256	3.79055	19.4101	1.05e-05	0.000936907	LOC100739338	ARHGAP6
ENSSSCG00000008517	0.964839	4.1856	22.8461	1.76e-06	0.000182139	SPAST	SPAST
ENSSSCG00000005260	0.955414	5.31886	19.9667	7.88e-06	0.000717786	LOC100738501	NA
ENSSSCG00000028367	0.952679	5.47164	29.8425	4.69e-08	6.56e-06	DAPP1	DAPP1
ENSSSCG00000004535	0.950377	5.27044	39.4907	3.3e-10	6.37e-08	TCF4	TCF4
ENSSSCG00000015652	0.946029	2.80905	10.5533	0.00115982	0.0498622	IL10	IL10
ENSSSCG00000016758	0.945311	5.37815	34.4587	4.35e-09	7.35e-07	NA	NA
ENSSSCG00000004825	0.940276	5.51136	29.1081	6.85e-08	9.22e-06	CHSY1	CHSY1
ENSSSCG00000010952	0.933202	7.04294	21.256	4.02e-06	0.000395949	ZCCHC6	ZCCHC6
ENSSSCG00000000396	0.928571	8.33474	55.7431	8.26e-14	2.32e-11	STAT2	STAT2
ENSSSCG00000011611	0.92709	3.60129	13.0704	0.000300006	0.0175636	C3ORF37	C3ORF37
ENSSSCG00000014156	0.925907	7.83374	20.0979	7.36e-06	0.0006726	ARRDC3	ARRDC3
ENSSSCG00000016262	0.924927	8.04326	78.8958	6.55e-19	2.67e-16	SP140	SP140
ENSSSCG00000016261	0.922203	6.19815	20.4505	6.12e-06	0.000576048	SP110	SP110
ENSSSCG00000005215	0.917767	6.08362	13.859	0.000197049	0.0123813	JAK2	JAK2
ENSSSCG00000024257	0.912296	7.37756	20.752	5.23e-06	0.000505239	NA	TMEM2
ENSSSCG00000006928	0.911803	6.58304	24.277	8.34e-07	9.11e-05	LMO4	LMO4
ENSSSCG00000010449	0.907964	3.19648	12.4035	0.00042852	0.0232355	CH25H	CH25H
ENSSSCG00000017614	0.904974	4.98006	32.5429	1.17e-08	1.85e-06	LOC100737114	TRIM25
ENSSSCG00000014277	0.900464	7.94877	81.6988	1.58e-19	6.69e-17	IRF1	IRF1
ENSSSCG00000021356	0.898272	5.85701	23.385	1.33e-06	0.00013933	NA	NA
ENSSSCG00000009090	0.896001	6.06194	27.2709	1.77e-07	2.24e-05	KIAA1109	KIAA1109
ENSSSCG00000010445	0.893232	3.89445	17.2977	3.2e-05	0.00256089	ANKRD22	ANKRD22
ENSSSCG00000004897	0.888675	6.56995	44.6696	2.33e-11	5.09e-09	ZCCHC2	ZCCHC2
ENSSSCG00000014565	0.888116	5.37438	28.0765	1.17e-07	1.52e-05	LOC100626247	NA
ENSSSCG00000016853	0.886991	5.26425	17.9621	2.25e-05	0.00184076	RICTOR	RICTOR
ENSSSCG00000002703	0.883631	6.13682	15.3717	8.83e-05	0.00631642	TERF2IP	TERF2IP
ENSSSCG00000009657	0.880344	6.30805	26.6964	2.38e-07	2.91e-05	PPP2R2A	PPP2R2A
ENSSSCG00000016502	0.880312	6.28727	44.9426	2.03e-11	4.55e-09	PARP12	PARP12
ENSSSCG00000001984	0.877411	7.53242	42.3439	7.66e-11	1.6e-08	KHNYN	KHNYN
ENSSSCG00000001952	0.876609	9.67293	27.0393	1.99e-07	2.49e-05	NFKBIA	NFKBIA
ENSSSCG00000006743	0.876029	5.2044	25.6025	4.19e-07	4.92e-05	SLC22A15	SLC22A15
ENSSSCG00000016438	0.87571	6.61658	19.8736	8.27e-06	0.000748202	NUB1	NUB1
ENSSSCG00000015782	0.857976	6.11296	28.281	1.05e-07	1.38e-05	IRF2	IRF2
ENSSSCG00000014172	0.857918	4.41385	20.2671	6.74e-06	0.000624702	LOC100737008	NA
ENSSSCG00000025173	0.847718	4.43104	20.2579	6.77e-06	0.000625418	TAP2	TAP
ENSSSCG00000013147	0.84144	8.17179	49.6338	1.85e-12	4.69e-10	FAM111B	FAM111B
ENSSSCG00000026939	0.839813	4.87035	25.9192	3.56e-07	4.23e-05	LMAN2L	LMAN2L
ENSSSCG00000024393	0.839513	6.21823	18.6587	1.56e-05	0.00134194	B3GNT5	B3GNT5
ENSSSCG00000010211	0.839358	4.65147	13.9303	0.000189714	0.0120399	CCDC6	CCDC6
ENSSSCG00000006625	0.837408	5.62163	33.5957	6.78e-09	1.1e-06	RFX5	RFX5
ENSSSCG00000025340	0.83499	6.22063	39.2806	3.67e-10	7.04e-08	RIN2	RIN2
ENSSSCG00000006495	0.83147	6.09215	28.5918	8.94e-08	1.18e-05	SEMA4A	SEMA4A
ENSSSCG00000012173	0.829199	9.81863	15.4726	8.37e-05	0.00603919	SAT1	SAT1
ENSSSCG00000023527	0.824772	6.1649	30.099	4.11e-08	5.84e-06	LRRC33	LRRC33
ENSSSCG00000026931	0.822298	6.22654	23.5386	1.22e-06	0.000130264	SERTAD1	SERTAD1
ENSSSCG00000008374	0.817048	3.79551	13.57	0.000229828	0.0141944	LOC100623864	NA
ENSSSCG00000017924	0.811657	4.31398	12.2898	0.000455433	0.0245372	PELP1	PELP1
ENSSSCG00000016057	0.807961	8.84755	59.2033	1.42e-14	4.5e-12	STAT1	STAT1
ENSSSCG00000022011	0.804174	6.92374	15.6559	7.6e-05	0.00557623	NMI	NMI
ENSSSCG00000005738	0.803924	7.19307	62.122	3.23e-15	1.03e-12	RALGDS	RALGDS
ENSSSCG00000015435	0.803279	7.87909	39.5807	3.15e-10	6.18e-08	NAMPT	NAMPT
ENSSSCG00000005255	0.803254	3.45993	11.729	0.000615327	0.0313265	LOC100515003	NA
ENSSSCG00000003848	0.801687	4.5915	12.7252	0.000360761	0.020391	APOER2	APOER2
ENSSSCG00000010540	0.801565	6.90637	19.5041	1e-05	0.000895027	ENTPD7	ENTPD7
ENSSSCG00000014835	0.796172	5.65722	26.5511	2.57e-07	3.09e-05	C2CD3	C2CD3
ENSSSCG00000010261	0.794907	6.65919	26.6045	2.5e-07	3.04e-05	PPA1	PPA1
ENSSSCG00000015413	0.794121	4.42419	14.8847	0.000114289	0.00792881	FGL2	FGL2
ENSSSCG00000005423	0.791144	6.93957	20.5712	5.75e-06	0.000546927	ABCA1	ABCA1
ENSSSCG00000010605	0.789992	4.01198	14.503	0.00013994	0.00944351	OBFC1	OBFC1
ENSSSCG00000027860	0.78591	5.56229	31.3709	2.13e-08	3.18e-06	LOC100737092	NA
ENSSSCG00000020666	0.781448	8.50891	21.0252	4.53e-06	0.000441451	EHD4	EHD4
ENSSSCG00000006862	0.779436	8.88917	12.8359	0.000340034	0.0193057	VCAM1	VCAM1
ENSSSCG00000000457	0.778035	6.18168	33.8918	5.83e-09	9.58e-07	LOC100737425	NA
ENSSSCG00000008202	0.77685	4.84047	12.4084	0.000427404	0.0232247	CNNM4	CNNM4
ENSSSCG00000014114	0.776748	5.80522	20.9613	4.69e-06	0.000454695	PAPD4	PAPD4
ENSSSCG00000028711	0.76933	5.97287	32.1179	1.45e-08	2.24e-06	CASP1	CASP1
ENSSSCG00000010944	0.768441	3.60927	10.9112	0.000955824	0.0435312	FBP1	FBP1
ENSSSCG00000024614	0.766803	6.87751	21.9262	2.83e-06	0.000285844	LOC100737549	ITSN1
ENSSSCG00000015362	0.764972	5.9224	12.9653	0.000317317	0.0182616	TSPAN13	TSPAN13
ENSSSCG00000010438	0.764482	6.82894	42.7741	6.14e-11	1.3e-08	ATAD1	ATAD1
ENSSSCG00000017301	0.762787	5.95884	16.3382	5.3e-05	0.00396948	TLK2	TLK2
ENSSSCG00000005374	0.762351	4.99041	20.2366	6.84e-06	0.000630113	TRIM14	TRIM14
ENSSSCG00000012201	0.762266	6.34354	36.8633	1.27e-09	2.28e-07	CXORF21	CXORF21
ENSSSCG00000026552	0.754451	8.27708	25.9024	3.59e-07	4.25e-05	HIATL1	HIATL1
ENSSSCG00000026258	0.753755	3.70074	11.2397	0.00080066	0.0381096	ANKMY2	ANKMY2
ENSSSCG00000016452	0.750352	8.39211	32.2522	1.35e-08	2.1e-06	GIMAP8	GIMAP8
ENSSSCG00000027646	0.748793	6.51907	19.8777	8.26e-06	0.000748202	TIPARP	TIPARP
ENSSSCG00000026173	0.744062	7.48443	25.5933	4.21e-07	4.92e-05	ABCA1	ABCA1
ENSSSCG00000004896	0.743578	4.13396	13.3684	0.000255899	0.0154899	PHLPP1	PHLPP1
ENSSSCG00000024219	0.743277	5.3756	18.7262	1.51e-05	0.0013028	C12ORF5	C12ORF5
ENSSSCG00000009584	0.742119	7.1345	35.9226	2.05e-09	3.64e-07	SEMA4D	SEMA4D
ENSSSCG00000009702	0.739695	4.40873	16.8182	4.11e-05	0.00317777	FBXO8	FBXO8
ENSSSCG00000001573	0.738871	5.80078	10.7301	0.00105405	0.0463381	NA	PIM1
ENSSSCG00000007830	0.733612	6.62745	28.8073	8e-08	1.07e-05	RBBP6	RBBP6
ENSSSCG00000008123	0.732084	5.92713	20.4251	6.2e-06	0.000581561	ARID5A	ARID5A
ENSSSCG00000005983	0.730233	5.55757	24.8673	6.14e-07	6.94e-05	ATAD2	ATAD2
ENSSSCG00000011570	0.725625	6.27701	32.9688	9.37e-09	1.49e-06	LOC100523467	IRAK2
ENSSSCG00000008713	0.721999	6.39863	26.1397	3.18e-07	3.79e-05	KIAA0232	KIAA0232
ENSSSCG00000015798	0.721186	4.03688	13.1443	0.000288389	0.0171021	ANKRD37	ANKRD37
ENSSSCG00000017754	0.721026	8.79134	23.7206	1.11e-06	0.00012002	LGALS9	LGALS9
ENSSSCG00000012157	0.718335	4.07087	10.9925	0.000914812	0.0421947	PHKA2	PHKA2
ENSSSCG00000005364	0.71591	7.42929	26.2073	3.07e-07	3.68e-05	TDRD7	TDRD7
ENSSSCG00000011474	0.712863	6.73708	21.8691	2.92e-06	0.000293311	PXK	PXK
ENSSSCG00000023808	0.712412	4.81846	18.8377	1.42e-05	0.00123846	NA	NA
ENSSSCG00000011317	0.711409	6.19402	27.1228	1.91e-07	2.41e-05	FYCO1	FYCO1
ENSSSCG00000011628	0.705638	7.85207	46.5925	8.74e-12	2.01e-09	DNAJC13	DNAJC13
ENSSSCG00000028157	0.704363	4.35233	14.2272	0.000162015	0.0105736	NA	NA
ENSSSCG00000008088	0.703199	10.7544	12.1186	0.000499201	0.026335	IL1B	IL1B
ENSSSCG00000003670	0.701434	6.25555	21.1519	4.24e-06	0.000416423	RLF	RLF
ENSSSCG00000011358	0.698643	5.71883	19.8536	8.36e-06	0.00075341	TREX1	TREX1
ENSSSCG00000012258	0.698534	6.83756	26.7728	2.29e-07	2.81e-05	LOC100518350	FUNDC1
ENSSSCG00000016396	0.697162	7.43021	18.6506	1.57e-05	0.00134309	TNFAIP6	TNFAIP6
ENSSSCG00000001579	0.696173	6.01641	21.3436	3.84e-06	0.000381213	NA	NA
ENSSSCG00000016058	0.69487	6.80561	37.6429	8.5e-10	1.56e-07	NA	NA
ENSSSCG00000009886	0.694401	6.8925	27.8643	1.3e-07	1.69e-05	TRAFD1	TRAFD1
ENSSSCG00000015820	0.691342	7.17395	31.7953	1.71e-08	2.61e-06	WHSC1L1	WHSC1L1
ENSSSCG00000017958	0.685521	4.50586	12.6571	0.00037414	0.0209139	SENP3	SENP3
ENSSSCG00000013313	0.67902	4.71918	14.8749	0.000114879	0.00794796	PRRG4	PRRG4
ENSSSCG00000022075	0.674094	4.64955	11.0331	0.000895006	0.0416151	KCTD13	KCTD13
ENSSSCG00000028637	0.670552	9.04641	25.0006	5.73e-07	6.51e-05	CYP27B1	CYP27B1
ENSSSCG00000008768	0.668064	4.58048	11.44	0.000718801	0.0352742	ARAP2	ARAP2
ENSSSCG00000024385	0.664205	4.4248	13.0683	0.000300333	0.0175636	RNASEH2B	RNASEH2B
ENSSSCG00000004735	0.661978	4.89708	15.6124	7.77e-05	0.00565682	LOC100153771	NA
ENSSSCG00000006066	0.653846	8.11327	28.3846	9.95e-08	1.31e-05	RNF19	RNF19A
ENSSSCG00000000840	0.65362	7.14449	18.5765	1.63e-05	0.00138226	KIAA1033	KIAA1033
ENSSSCG00000008794	0.653094	6.70949	27.0622	1.97e-07	2.47e-05	RHOH	RHOH
ENSSSCG00000011000	0.651242	8.29142	14.4764	0.000141924	0.00953261	DNAJA1	DNAJA1
ENSSSCG00000004899	0.650109	5.26593	14.2217	0.000162489	0.0105772	KIAA1468	KIAA1468
ENSSSCG00000006652	0.649503	7.11294	34.0354	5.41e-09	8.96e-07	MCL1	MCL1
ENSSSCG00000009123	0.648021	4.82809	10.8654	0.000979752	0.044179	CAMK2D	CAMK2D
ENSSSCG00000006151	0.647818	4.69647	12.2819	0.000457367	0.024589	SNX16	SNX16
ENSSSCG00000014672	0.647519	4.79934	13.883	0.000194551	0.0123161	LOC100738479	TRIM6
ENSSSCG00000012893	0.64706	7.30759	39.8748	2.71e-10	5.36e-08	LOC100522238	NA
ENSSSCG00000028033	0.644777	5.58795	12.9878	0.00031353	0.0180847	SECISBP2	SECISBP2
ENSSSCG00000024623	0.637343	7.07305	20.601	5.66e-06	0.000542558	USP25	USP25
ENSSSCG00000015324	0.635475	7.54793	19.8019	8.59e-06	0.000771317	GNG11	GNG11
ENSSSCG00000014177	0.632712	6.29334	28.6851	8.52e-08	1.13e-05	CHD1	CHD1
ENSSSCG00000024161	0.632231	5.86607	19.6659	9.22e-06	0.000825271	SLA-7	SLA-7
ENSSSCG00000015519	0.629477	5.6685	11.7853	0.000597015	0.030479	RASAL2	RASAL2
ENSSSCG00000011825	0.627833	8.82198	41.5611	1.14e-10	2.31e-08	ATP13A3	ATP13A3
ENSSSCG00000009440	0.625828	7.00302	18.3335	1.85e-05	0.00155466	ELF1	ELF1
ENSSSCG00000017700	0.62213	10.3915	29.9059	4.54e-08	6.41e-06	CCL3L1	CCL3L1
ENSSSCG00000021964	0.617134	5.70893	13.2273	0.000275894	0.0165943	LOC100623707	PIK3R1
ENSSSCG00000005617	0.616636	6.93883	26.8451	2.2e-07	2.74e-05	STXBP1	STXBP1
ENSSSCG00000000839	0.614355	5.74404	15.1625	9.86e-05	0.00691941	ALDH1L2	ALDH1L2
ENSSSCG00000030898	0.613892	8.95964	36.5102	1.52e-09	2.71e-07	NA	MAFB
ENSSSCG00000008339	0.61379	6.95475	32.5106	1.19e-08	1.86e-06	GFPT1	GFPT1
ENSSSCG00000029507	0.613678	7.82322	23.88	1.03e-06	0.000110954	RASGEF1B	RASGEF1B
ENSSSCG00000017499	0.608669	5.18953	13.87	0.000195905	0.0123401	STARD3	STARD3
ENSSSCG00000010469	0.605871	5.16079	11.9419	0.000548859	0.0283059	MARCH5	MARCH5
ENSSSCG00000004371	0.600782	6.3135	10.864	0.000980515	0.044179	AIM1	AIM1
ENSSSCG00000020719	0.595092	5.15149	15.6327	7.69e-05	0.00561262	NA	NA
ENSSSCG00000011390	0.592271	6.6966	19.3245	1.1e-05	0.000976424	IP6K1	IP6K1
ENSSSCG00000000554	0.584935	4.63266	11.7267	0.000616088	0.0313265	FGFR1OP2	FGFR1OP2
ENSSSCG00000017877	0.582396	6.4143	10.6152	0.00112159	0.0487089	ANKFY1	ANKFY1
ENSSSCG00000030682	0.582342	5.02601	12.8574	0.000336144	0.0191277	TMEM57	TMEM57
ENSSSCG00000017750	-0.586888	7.22661	20.5631	5.77e-06	0.000547198	EVI2B	EVI2B
ENSSSCG00000022996	-0.589207	4.79871	12.5701	0.00039197	0.0216713	C16ORF53	C16ORF53
ENSSSCG00000017822	-0.5894	5.04815	14.1547	0.000168379	0.0109046	RPA1	RPA1
ENSSSCG00000021084	-0.607995	6.80299	14.4652	0.000142769	0.00956404	S100A6	S100A6
ENSSSCG00000009904	-0.618497	5.4272	19.1943	1.18e-05	0.00104171	LC8	LC8
ENSSSCG00000015570	-0.619892	5.76567	16.389	5.16e-05	0.00389902	IVNS1ABP	IVNS1ABP
ENSSSCG00000007098	-0.623355	5.24641	15.3027	9.16e-05	0.00647815	DTD1	DTD1
ENSSSCG00000023745	-0.630936	5.26948	14.9603	0.000109795	0.0076482	MCOLN3	MCOLN3
ENSSSCG00000024018	-0.632634	5.17576	16.2483	5.56e-05	0.00412579	SLC16A3	SLC16A3
ENSSSCG00000008183	-0.634041	4.73201	12.164	0.000487203	0.0258095	LOC100521315	NA
ENSSSCG00000007208	-0.642482	4.70171	13.942	0.000188537	0.0120018	TRIB3	TRIB3
ENSSSCG00000010278	-0.654396	4.89781	12.5944	0.000386903	0.021438	CDH23	CDH23
ENSSSCG00000017371	-0.658148	4.4997	14.3059	0.000155378	0.0102461	TMEM101	TMEM101
ENSSSCG00000024134	-0.667165	5.2473	17.1239	3.5e-05	0.00278852	MGLL	MGLL
ENSSSCG00000001435	-0.679045	7.14222	13.8012	0.000203206	0.0126427	AGPAT1	AGPAT1
ENSSSCG00000027669	-0.685686	5.73717	16.8902	3.96e-05	0.00308589	LOC100514326	TNS1
ENSSSCG00000011371	-0.688269	4.1196	11.3773	0.000743481	0.035997	NDUFAF3	NDUFAF3
ENSSSCG00000010128	-0.704812	6.11873	12.4458	0.000418928	0.023011	LOC100156312	SEPT5
ENSSSCG00000012968	-0.70983	3.95802	11.9787	0.00053811	0.0278651	CCDC85B	CCDC85B
ENSSSCG00000012290	-0.711695	3.99931	12.9295	0.000323448	0.0185302	WDR45	WDR45
ENSSSCG00000004677	-0.722315	6.24893	14.5811	0.000134255	0.00916337	DUOXA1	DUOXA1
ENSSSCG00000002345	-0.739076	5.27206	10.5675	0.00115092	0.0496832	LOC100153684	NA
ENSSSCG00000002792	-0.746275	4.48654	10.843	0.000991693	0.0445242	LOC100523672	HSF4
ENSSSCG00000009357	-0.747394	3.93128	11.5683	0.000670844	0.0334392	SMAD9	SMAD9
ENSSSCG00000017354	-0.747686	3.87176	13.0526	0.000302857	0.0176298	GPATCH8	GPATCH8
ENSSSCG00000015083	-0.751698	4.43149	13.3654	0.00025631	0.0154899	NA	FXYD6
ENSSSCG00000014539	-0.766221	3.54525	11.5899	0.000663121	0.0331976	ZFP62	ZFP62
ENSSSCG00000010138	-0.779325	3.94427	11.9377	0.00055008	0.0283112	ZDHHC8	ZDHHC8
ENSSSCG00000013448	-0.784084	5.70295	18.3519	1.84e-05	0.00154486	MKNK2	MKNK2
ENSSSCG00000007758	-0.796133	4.68192	19.0306	1.29e-05	0.00113106	LOC100522011	PYCARD
ENSSSCG00000001137	-0.796199	3.31753	10.7217	0.00105885	0.0464682	LOC595122	HIST1H1D
ENSSSCG00000016792	-0.823362	4.92194	25.3477	4.79e-07	5.54e-05	FAM134B	FAM134B
ENSSSCG00000025527	-0.824815	3.28725	10.9527	0.000934698	0.0428776	FABP3	FABP3
ENSSSCG00000023609	-0.824882	5.63282	30.9315	2.67e-08	3.94e-06	TP53INP1	TP53INP1
ENSSSCG00000010085	-0.832589	3.78559	13.6495	0.000220302	0.0136394	SDF2L1	SDF2L1
ENSSSCG00000022162	-0.840689	3.25745	11.677	0.00063278	0.0320465	LOC100622743	NA
ENSSSCG00000016751	-0.84513	5.01971	27.5082	1.56e-07	1.99e-05	GCK	GCK
ENSSSCG00000005452	-0.851908	4.83135	25.2655	5e-07	5.75e-05	C9ORF152	C9ORF152
ENSSSCG00000000046	-0.858977	3.7402	12.9448	0.000320806	0.0184205	CYP2D6	CYP2D6
ENSSSCG00000017518	-0.892696	3.91391	17.4407	2.96e-05	0.00239039	OSBPL7	OSBPL7
ENSSSCG00000005981	-0.907654	3.21098	12.2544	0.000464151	0.0248483	FBXO32	FBXO32
ENSSSCG00000023603	-0.915947	3.26496	13.9552	0.000187219	0.0120018	FAM100A	FAM100A
ENSSSCG00000010268	-0.92036	2.79809	10.5631	0.00115369	0.0496832	EIF4EBP2	EIF4EBP2
ENSSSCG00000009437	-0.929366	3.23473	13.4179	0.000249231	0.0151441	KBTBD7	KBTBD7
ENSSSCG00000021744	-0.962529	3.03026	13.2226	0.000276588	0.0165966	LOC100517937	NA
ENSSSCG00000021102	-0.972674	2.73884	10.9527	0.000934693	0.0428776	MAEA	MAEA
ENSSSCG00000014825	-0.975171	3.04841	12.9207	0.000324967	0.0185752	LOC100515961	RELT
ENSSSCG00000013835	-0.984551	3.24814	12.0988	0.000504553	0.0265068	CASP14	CASP14
ENSSSCG00000014039	-0.996138	3.5445	18.1944	1.99e-05	0.00165602	RGS14	RGS14
ENSSSCG00000000521	-1.02953	3.90453	22.887	1.72e-06	0.000179031	PHLDA1	PHLDA1
ENSSSCG00000016777	-1.0533	2.68392	12.4695	0.000413658	0.022771	ZNF212	ZNF212
ENSSSCG00000006947	-1.11399	2.72841	14.232	0.000161596	0.0105734	SYDE2	SYDE2
ENSSSCG00000027710	-1.12782	2.47842	12.5986	0.000386036	0.0214368	PDZD3	PDZD3
ENSSSCG00000006911	-1.13708	2.45069	11.9046	0.000559954	0.028761	TGFBR3	TGFBR3
ENSSSCG00000021483	-1.17342	3.18495	18.1265	2.07e-05	0.00170495	NPBWR1	NPBWR1
ENSSSCG00000029592	-1.27143	2.14166	11.6431	0.000644419	0.0324413	GPRC5A	GPRC5A
ENSSSCG00000030787	-1.28587	2.67868	17.1578	3.44e-05	0.00274785	NA	CH242-51E15.1
ENSSSCG00000006099	-1.31306	1.91669	11.3703	0.000746275	0.0360633	ESRP1	ESRP1
ENSSSCG00000003546	-1.34404	3.14338	24.4609	7.58e-07	8.31e-05	FABP3	FABP3
ENSSSCG00000000443	-1.39086	2.28236	16.3497	5.27e-05	0.00395726	GLI1	GLI1
ENSSSCG00000023773	-1.4604	1.85911	12.0092	0.000529375	0.0275966	LOC100628107	ARG1
ENSSSCG00000002852	-1.47122	2.48407	20.6068	5.64e-06	0.000542558	PLEKHF1	PLEKHF1
ENSSSCG00000000135	-1.47324	1.73277	12.089	0.000507203	0.0265909	KCTD17	KCTD17
ENSSSCG00000016503	-1.57017	1.57157	11.9551	0.000544992	0.0281638	TBXAS1	TBXAS1
ENSSSCG00000024395	-1.59243	1.3965	10.6123	0.00112337	0.0487089	NA	NA
ENSSSCG00000029323	-1.75003	1.63101	15.3573	8.9e-05	0.00632874	KCNE3	KCNE3
ENSSSCG00000029816	-2.05452	1.38262	16.812	4.13e-05	0.00317777	ZNF793	ZNF793
ENSSSCG00000017337	-2.5442	0.883556	15.1396	9.98e-05	0.00698433	ACBD4	ACBD4
ENSSSCG00000007094	-3.04554	0.531013	14.337	0.000152831	0.0101575	NA	NA
ENSSSCG00000013115	-4.5493	-0.00881651	11.9932	0.000533939	0.0277057	NA	CD5
ENSSSCG00000026100	-5.37975	0.432639	21.5246	3.49e-06	0.000348928	NA	NA

## Sheet: Genes_Lena_vs_Mock
gene	logFC	logCPM	LR	PValue	FDR	uniprot_genename	external_gene_id
ENSSSCG00000020906	2.99127	6.37516	412.565	1.01e-91	2.57e-87	TNFSF10	TNFSF10
ENSSSCG00000010451	2.4817	8.37901	343.272	1.24e-76	1.57e-72	IFIT2	IFIT2
ENSSSCG00000008977	3.76061	8.89739	274.604	1.13e-61	9.5e-58	CXCL10	CXCL10
ENSSSCG00000008648	2.22215	8.77369	255.565	1.59e-57	1.01e-53	IRG6	IRG6
ENSSSCG00000009881	0.854642	9.14216	175.722	4.17e-40	2.11e-36	OAS2	OAS2
ENSSSCG00000010453	2.68479	8.37849	166.824	3.65e-38	1.54e-34	IFIT1	IFIT1
ENSSSCG00000030408	1.37569	8.68044	151.93	6.56e-35	2.37e-31	DDX58	DDX58
ENSSSCG00000025162	0.897395	8.7427	135.514	2.55e-31	8.07e-28	NA	NA
ENSSSCG00000024115	1.6922	5.53303	132.643	1.08e-30	3.05e-27	SLFN11	SLFN11
ENSSSCG00000010454	1.52972	7.01532	105.332	1.03e-24	2.62e-21	IFIT5	IFIT5
ENSSSCG00000012077	1.35379	9.17067	104.416	1.64e-24	3.77e-21	MX1	MX1
ENSSSCG00000011393	1.21104	6.63863	99.6271	1.84e-23	3.88e-20	UBA7	UBA7
ENSSSCG00000017416	0.993522	7.20449	99.0412	2.47e-23	4.82e-20	DHX58	DHX58
ENSSSCG00000006418	1.66528	5.03923	97.4578	5.5e-23	9.95e-20	MNDA	MNDA
ENSSSCG00000005163	5.76494	2.30706	91.8411	9.39e-22	1.59e-18	INTERFERON-BETA-1	INTERFERON-BETA-1
ENSSSCG00000027982	0.805342	9.27374	90.6569	1.71e-21	2.7e-18	ISG15	ISG15
ENSSSCG00000009882	0.667614	8.57156	86.8569	1.17e-20	1.74e-17	OAS1	OAS1
ENSSSCG00000023379	0.667328	8.07348	83.4795	6.44e-20	8.65e-17	UBE2L6	UBE2L6
ENSSSCG00000010452	1.87438	9.22668	83.4624	6.49e-20	8.65e-17	IFIT3	IFIT3
ENSSSCG00000025180	7.6846	1.93653	81.5652	1.7e-19	2.15e-16	RPL31	RPL31
ENSSSCG00000004972	3.09166	2.82548	80.7798	2.52e-19	3.04e-16	NA	NA
ENSSSCG00000001561	1.96137	3.97216	80.1971	3.39e-19	3.9e-16	ETV7	ETV7
ENSSSCG00000006924	1.34334	7.34375	78.6739	7.33e-19	8.07e-16	GBP1	GBP1
ENSSSCG00000030548	0.944088	7.18012	78.0769	9.91e-19	1.05e-15	HERC5	HERC5
ENSSSCG00000011876	1.32521	5.45054	77.5424	1.3e-18	1.32e-15	DTX3L	DTX3L
ENSSSCG00000012853	1.13592	6.6842	77.2342	1.52e-18	1.48e-15	IRF7	IRF7
ENSSSCG00000028912	1.1206	5.88504	72.4123	1.75e-17	1.64e-14	LOC100514320	NA
ENSSSCG00000023178	1.21967	5.64013	71.9706	2.18e-17	1.98e-14	BATF2	BATF2
ENSSSCG00000024853	2.00691	3.38558	65.6068	5.5e-16	4.81e-13	NA	ssc-mir-4332
ENSSSCG00000000148	1.28985	5.17227	65.1145	7.07e-16	5.96e-13	LOC100517940	NA
ENSSSCG00000000774	0.883964	7.65145	65.0516	7.3e-16	5.96e-13	USP18	USP18
ENSSSCG00000015897	0.999967	7.11441	63.3501	1.73e-15	1.37e-12	NA	IFIH1
ENSSSCG00000008647	0.965329	7.36868	57.7501	2.98e-14	2.28e-11	CMPK2	CMPK2
ENSSSCG00000001912	0.753416	6.70444	57.2836	3.77e-14	2.75e-11	PML	PML
ENSSSCG00000024333	1.22601	5.56438	57.2711	3.8e-14	2.75e-11	ZNFX1	ZNFX1
ENSSSCG00000014618	1.67288	8.09774	56.6555	5.19e-14	3.65e-11	GVIN1	GVIN1
ENSSSCG00000017887	1.16899	6.36905	52.862	3.58e-13	2.38e-10	XAF1	XAF1
ENSSSCG00000005724	0.719409	7.81171	50.2496	1.35e-12	8.79e-10	SETX	SETX
ENSSSCG00000021261	1.03562	4.87116	49.1247	2.4e-12	1.52e-09	LOC100155773	NA
ENSSSCG00000001404	1.19615	6.60923	45.7913	1.32e-11	7.93e-09	TNF	TNF
ENSSSCG00000006919	1.55557	4.24244	45.3881	1.62e-11	9.52e-09	GBP4	GBP4
ENSSSCG00000027709	0.751113	6.66965	45.3188	1.67e-11	9.64e-09	PARP9	PARP9
ENSSSCG00000027660	0.616512	6.9711	45.0396	1.93e-11	1.09e-08	IFI44L	IFI44L
ENSSSCG00000015549	1.23706	4.44346	44.7138	2.28e-11	1.26e-08	NA	RNASEL
ENSSSCG00000024344	0.924318	6.58542	44.2957	2.82e-11	1.51e-08	CCR5	CCR5
ENSSSCG00000020705	1.17629	4.47929	44.2631	2.87e-11	1.51e-08	LOC100738117	MAP3K8
ENSSSCG00000017146	0.621796	10.0261	44.0913	3.13e-11	1.59e-08	NA	RNF213
ENSSSCG00000014565	0.885412	5.42979	43.0137	5.44e-11	2.7e-08	LOC100626247	NA
ENSSSCG00000009720	1.13469	5.87468	42.92	5.7e-11	2.78e-08	DDX60	DDX60
ENSSSCG00000027291	6.69204	1.2106	41.1145	1.44e-10	6.86e-08	IL8	IL8
ENSSSCG00000021712	0.606529	7.89708	40.9134	1.59e-10	7.46e-08	HERC6	HERC6
ENSSSCG00000022912	1.17709	4.78215	39.0271	4.18e-10	1.89e-07	NT5C3	NT5C3
ENSSSCG00000007067	0.821536	5.31036	38.1306	6.62e-10	2.94e-07	JAG1	JAG1
ENSSSCG00000015014	0.597652	6.91725	37.006	1.18e-09	5.14e-07	ZC3H12C	ZC3H12C
ENSSSCG00000025181	0.960492	4.59081	36.9479	1.21e-09	5.21e-07	EIF2AK2	EIF2AK2
ENSSSCG00000006209	0.904048	6.00359	36.5557	1.48e-09	6.26e-07	LOC100524801	VCPIP1
ENSSSCG00000030108	1.13623	6.4034	35.8937	2.08e-09	8.65e-07	ZNFX1	ZNFX1
ENSSSCG00000014564	0.598405	6.90797	35.8176	2.17e-09	8.85e-07	IFITM1	IFITM1
ENSSSCG00000025340	0.657351	6.12375	35.1699	3.02e-09	1.21e-06	RIN2	RIN2
ENSSSCG00000011874	1.01401	7.22182	34.0954	5.25e-09	2.08e-06	PARP14	PARP14
ENSSSCG00000017947	-2.24634	1.80301	33.9545	5.64e-09	2.2e-06	LOC100622764	ACADVL
ENSSSCG00000007508	0.937935	6.74344	33.0995	8.76e-09	3.36e-06	ZBP1	ZBP1
ENSSSCG00000021383	0.966168	4.6706	32.4482	1.22e-08	4.63e-06	MB21D1	MB21D1
ENSSSCG00000003395	0.847534	5.19664	31.0372	2.53e-08	9.29e-06	PIK3CD	PIK3CD
ENSSSCG00000024867	0.997628	4.48198	30.9675	2.62e-08	9.49e-06	ISG20	ISG20
ENSSSCG00000021504	4.26766	1.10373	29.3711	5.98e-08	2.13e-05	IFN-ALPHAOMEGA	IFN-ALPHAOMEGA
ENSSSCG00000017721	0.899661	8.89061	29.3391	6.08e-08	2.14e-05	CCL8	CCL8
ENSSSCG00000004575	-0.898759	5.43699	28.9324	7.49e-08	2.6e-05	NA	NA
ENSSSCG00000015525	0.819965	4.89403	28.7564	8.21e-08	2.81e-05	TOR3A	TOR3A
ENSSSCG00000024430	2.29058	2.03757	28.5122	9.31e-08	3.14e-05	HES4	HES4
ENSSSCG00000011239	0.924737	7.18146	28.3544	1.01e-07	3.37e-05	LOC100513756	NA
ENSSSCG00000030377	1.22312	3.77696	27.9333	1.26e-07	4.13e-05	NA	IL27
ENSSSCG00000030801	1.06525	4.00766	27.2343	1.8e-07	5.78e-05	GBP6	GBP6
ENSSSCG00000003763	0.642669	6.94741	26.0803	3.28e-07	9.99e-05	IFI44	IFI44
ENSSSCG00000012076	0.664928	10.2322	26.0031	3.41e-07	0.000102755	MX2	MX2
ENSSSCG00000016832	1.07359	6.19448	25.4655	4.5e-07	0.00013417	IL7R	IL7R
ENSSSCG00000025932	1.1381	3.49765	25.3078	4.89e-07	0.000142249	AP1S3	AP1S3
ENSSSCG00000026100	-4.32756	0.292275	24.4812	7.5e-07	0.000213501	NA	NA
ENSSSCG00000001050	1.32937	4.49423	24.1085	9.11e-07	0.000256201	EDN1	EDN1
ENSSSCG00000027855	1.61715	3.89564	23.9812	9.73e-07	0.000270695	SOCS1	SOCS1
ENSSSCG00000015009	0.829635	4.346	23.7065	1.12e-06	0.000308834	KDELC2	KDELC2
ENSSSCG00000023400	0.7127	5.29817	23.6383	1.16e-06	0.000316532	ZNF598	ZNF598
ENSSSCG00000006495	0.656925	6.02179	23.4774	1.26e-06	0.000333381	SEMA4A	SEMA4A
ENSSSCG00000008496	0.796314	5.55415	23.3611	1.34e-06	0.000349885	NA	EIF2AK2
ENSSSCG00000003805	0.581349	5.63168	23.3303	1.36e-06	0.000349885	PDE4B	PDE4B
ENSSSCG00000023557	0.839996	5.78233	23.3252	1.37e-06	0.000349885	CCRL2	CCRL2
ENSSSCG00000011065	1.86707	2.07244	23.2574	1.42e-06	0.000358829	MASTL	MASTL
ENSSSCG00000022666	5.77115	0.545844	23.0339	1.59e-06	0.000399062	PA2G4	PA2G4
ENSSSCG00000026798	1.30717	2.98542	22.7614	1.83e-06	0.000455333	CYP2C42	CYP2C42
ENSSSCG00000008786	0.926824	3.99813	21.9887	2.74e-06	0.000667775	LOC100525349	NA
ENSSSCG00000009240	1.07195	3.89195	21.8603	2.93e-06	0.000700505	PLAC8	PLAC8
ENSSSCG00000014133	-0.656014	5.8951	21.658	3.26e-06	0.000771146	RPS23	RPS23
ENSSSCG00000030315	5.6347	0.54384	21.5556	3.44e-06	0.000805902	NA	PRPSAP2
ENSSSCG00000021454	-0.738901	4.49961	21.4836	3.57e-06	0.000829053	ZDHHC17	ZDHHC17
ENSSSCG00000008509	-0.617004	5.09296	21.3486	3.83e-06	0.000881425	RASGRP3	RASGRP3
ENSSSCG00000017698	0.62051	8.06277	20.3216	6.55e-06	0.00145399	CCL4	CCL4
ENSSSCG00000025060	0.697684	4.64928	20.2656	6.74e-06	0.0014713	MRPL32	MRPL32
ENSSSCG00000001394	0.776719	4.66649	20.1456	7.18e-06	0.00155323	SUSC-MIC2	SUSC-MIC1
ENSSSCG00000024482	-5.30578	-0.0752553	19.9204	8.07e-06	0.00173247	HSPB1	HSPB1
ENSSSCG00000006543	0.712947	7.48308	19.7824	8.68e-06	0.00184658	ADAR	ADAR
ENSSSCG00000020882	1.06285	3.26718	19.7026	9.05e-06	0.00186251	LOC100626503	NA
ENSSSCG00000014303	0.738918	5.05588	19.6858	9.13e-06	0.00186251	PHF15	PHF15
ENSSSCG00000000244	3.45349	4.40778	19.4725	1.02e-05	0.00205105	PPBP	PPBP
ENSSSCG00000029803	-2.31012	1.02159	19.2211	1.16e-05	0.00230314	LOC100512074	NA
ENSSSCG00000022916	1.12927	3.00241	19.2035	1.17e-05	0.00230642	NA	EVL
ENSSSCG00000027246	-1.69072	1.68882	19.055	1.27e-05	0.00243756	LOC100515604	NA
ENSSSCG00000002471	0.724095	4.9637	18.5419	1.66e-05	0.00311756	ISG12(A)	ISG12(A)
ENSSSCG00000027372	0.603733	8.81219	18.2962	1.89e-05	0.00349489	SAMD9	SAMD9
ENSSSCG00000014780	0.741791	5.72226	18.1141	2.08e-05	0.00381772	TRIM21	TRIM21
ENSSSCG00000023949	1.21252	2.68699	18.0101	2.2e-05	0.00395482	NA	PIM3
ENSSSCG00000017924	0.746482	4.24236	17.7646	2.5e-05	0.00436579	PELP1	PELP1
ENSSSCG00000029173	-0.720408	4.28256	17.6167	2.7e-05	0.00465453	TMEM167A	TMEM167A
ENSSSCG00000009469	0.665789	5.22552	17.5083	2.86e-05	0.0048942	IRG1	IRG1
ENSSSCG00000005211	0.960815	5.69261	17.2821	3.22e-05	0.00543929	PDL1	PDL1
ENSSSCG00000022312	1.56015	4.30556	17.0306	3.68e-05	0.00598604	RHPN2	RHPN2
ENSSSCG00000005212	-0.62779	4.6152	17.0256	3.69e-05	0.00598604	PLGRKT	PLGRKT
ENSSSCG00000016530	0.796891	5.05139	16.8699	4e-05	0.00637523	TMEM140	TMEM140
ENSSSCG00000004053	0.587403	6.51454	16.835	4.08e-05	0.00645293	TAGAP	TAGAP
ENSSSCG00000008956	1.54409	2.22786	16.7659	4.23e-05	0.00665079	PPBP	PPBP
ENSSSCG00000013863	-0.640434	4.42633	16.312	5.37e-05	0.00814594	C19ORF42	C19ORF42
ENSSSCG00000023420	2.00193	1.5291	16.2551	5.54e-05	0.0083444	NA	NA
ENSSSCG00000023318	-0.965643	2.99745	15.9954	6.35e-05	0.00931896	NA	NA
ENSSSCG00000016864	-0.860493	3.38366	15.9938	6.36e-05	0.00931896	C5ORF51	C5ORF51
ENSSSCG00000011465	0.630291	5.37145	15.7334	7.29e-05	0.0104329	PDE12	PDE12
ENSSSCG00000001064	0.793348	3.81064	15.156	9.9e-05	0.0136962	GMPR	GMPR
ENSSSCG00000009470	2.22773	1.15564	15.1165	0.000101075	0.0139098	NA	NA
ENSSSCG00000029144	-4.8732	-0.218506	14.8989	0.000113429	0.0155257	LOC100517736	NA
ENSSSCG00000021815	0.594691	4.53396	14.812	0.000118779	0.016084	IL15RA	IL15RA
ENSSSCG00000014539	-0.78273	3.52841	14.3662	0.000150478	0.0199381	ZFP62	ZFP62
ENSSSCG00000027806	0.761602	4.08122	14.3529	0.000151547	0.0199381	SAMHD1	SAMHD1
ENSSSCG00000000623	0.727682	5.34076	14.3477	0.000151965	0.0199381	BCL2L14	BCL2L14
ENSSSCG00000017420	0.61479	5.47864	14.2647	0.000158812	0.020643	CNP	CNP
ENSSSCG00000013404	-0.662486	3.98129	14.2225	0.000162416	0.0209831	ZBED5	ZBED5
ENSSSCG00000022101	0.755341	3.71642	14.0745	0.000175709	0.0223583	PIGBRCA1	PIGBRCA1
ENSSSCG00000010491	0.827885	3.42787	14.0181	0.000181059	0.0229239	NA	NA
ENSSSCG00000028257	0.737955	3.75908	13.9126	0.000191513	0.023772	NA	NA
ENSSSCG00000028875	2.78994	0.809905	13.7885	0.00020459	0.0249068	HAVCR2	HAVCR2
ENSSSCG00000005004	-1.61748	1.3625	13.6915	0.000215432	0.025977	LRR1	LRR1
ENSSSCG00000008187	1.03143	2.70819	13.6708	0.000217821	0.0261406	LOC100526102	NA
ENSSSCG00000010624	0.638081	5.00785	13.6615	0.000218891	0.0261451	DUSP5	DUSP5
ENSSSCG00000028108	0.889369	3.2139	13.5856	0.000227929	0.0269702	ASAP3	ASAP3
ENSSSCG00000006923	0.836849	3.56754	13.5139	0.000236808	0.0278401	GBP2	GBP2
ENSSSCG00000030404	0.588467	6.47401	13.4373	0.00024667	0.0287843	PAPD5	PAPD5
ENSSSCG00000021898	0.627171	4.08091	12.9247	0.000324279	0.0363336	ASH2L	ASH2L
ENSSSCG00000023760	0.723527	3.9441	12.8602	0.000335645	0.0374414	LOC100157365	CLEC14A
ENSSSCG00000029816	-1.5245	1.40146	12.842	0.000338934	0.0376424	ZNF793	ZNF793
ENSSSCG00000010293	-3.48768	-0.0107651	12.7559	0.000354891	0.0389028	OIT3	OIT3
ENSSSCG00000000150	1.5143	1.70427	12.6671	0.000372149	0.0405225	LOC100626503	NA
ENSSSCG00000013835	-0.844056	3.25158	12.6635	0.000372867	0.0405225	CASP14	CASP14
ENSSSCG00000011705	-0.601175	4.09403	12.5577	0.000394568	0.0423358	COMMD2	COMMD2
ENSSSCG00000030008	0.72813	3.59265	12.2806	0.000457695	0.047829	LOC100625155	NA
ENSSSCG00000012885	-2.26526	0.569835	12.2753	0.000458986	0.047829	LRP5	LRP5
ENSSSCG00000017723	0.591389	8.61064	12.2298	0.000470331	0.0486111	CCL2	CCL2

## Sheet: Genes_LV_vs_Lena
gene	logFC	logCPM	LR	PValue	FDR	uniprot_genename	external_gene_id
ENSSSCG00000000242	3.20404	4.17932	207.288	5.37e-47	1.36e-42	CXCL2	CXCL2
ENSSSCG00000001050	-1.40887	5.81996	141.386	1.32e-32	1.68e-28	EDN1	EDN1
ENSSSCG00000025180	7.93398	1.86254	97.1755	6.34e-23	5.36e-19	RPL31	RPL31
ENSSSCG00000022912	-1.31715	6.01233	90.413	1.93e-21	1.22e-17	NT5C3	NT5C3
ENSSSCG00000017947	-2.85559	2.50157	78.7375	7.09e-19	3.59e-15	ACADVL	ACADVL
ENSSSCG00000003155	-0.867885	6.4036	75.2997	4.04e-18	1.71e-14	PPP1R15A	PPP1R15A
ENSSSCG00000022312	-1.33402	5.652	68.7439	1.12e-16	4.06e-13	RHPN2	RHPN2
ENSSSCG00000024344	-0.950434	7.56765	66.81	2.99e-16	9.46e-13	CCR5	CCR5
ENSSSCG00000005163	-1.80259	4.11449	60.9056	5.99e-15	1.68e-11	INTERFERON-BETA-1	INTERFERON-BETA-1
ENSSSCG00000024133	-1.05498	6.9361	59.7934	1.05e-14	2.67e-11	VCPIP1	VCPIP1
ENSSSCG00000027291	7.16607	1.12374	56.8039	4.82e-14	1.11e-10	IL8	IL8
ENSSSCG00000028108	-1.34239	4.26752	56.1499	6.71e-14	1.42e-10	ASAP3	ASAP3
ENSSSCG00000015549	-1.06508	5.47152	55.3182	1.03e-13	2e-10	NA	RNASEL
ENSSSCG00000016832	-1.01203	7.3234	52.2701	4.84e-13	8.75e-10	IL7R	IL7R
ENSSSCG00000012055	-0.767406	8.33164	51.743	6.33e-13	1.07e-09	MORC3	MORC3
ENSSSCG00000012591	-1.5688	3.5925	50.7097	1.07e-12	1.69e-09	AMOT	AMOT
ENSSSCG00000026955	-0.992272	5.35157	48.9244	2.66e-12	3.96e-09	ACER2	ACER2
ENSSSCG00000011874	-1.04689	8.22532	47.411	5.76e-12	8.1e-09	PARP14	PARP14
ENSSSCG00000006924	-1.24484	8.53184	46.8245	7.76e-12	9.83e-09	GBP1	GBP1
ENSSSCG00000011950	-0.743004	6.31066	46.8721	7.58e-12	9.83e-09	NXPE3	NXPE3
ENSSSCG00000015014	-0.738957	7.59634	46.5805	8.79e-12	1.06e-08	ZC3H12C	ZC3H12C
ENSSSCG00000001404	-0.847377	7.55929	46.0591	1.15e-11	1.32e-08	TNF	TNF
ENSSSCG00000001394	-0.916807	5.49492	44.6597	2.34e-11	2.58e-08	LOC100153163	SUSC-MIC1
ENSSSCG00000006418	-1.09479	6.14512	44.3829	2.7e-11	2.85e-08	MNDA	MNDA
ENSSSCG00000028912	-0.951447	6.83408	43.3878	4.49e-11	4.55e-08	LOC100514320	NA
ENSSSCG00000030801	-1.00914	4.95471	42.7268	6.29e-11	6.13e-08	GBP6	GBP6
ENSSSCG00000000774	-0.846075	8.46664	42.4604	7.21e-11	6.76e-08	USP18	USP18
ENSSSCG00000014618	-1.67253	9.61904	42.3717	7.55e-11	6.83e-08	GVIN1	GVIN1
ENSSSCG00000020906	-1.61656	8.0173	42.1655	8.39e-11	7.32e-08	TNFSF10	TNFSF10
ENSSSCG00000023901	-0.745294	5.76733	41.5037	1.18e-10	9.93e-08	LOC100621897	NA
ENSSSCG00000001233	-0.665702	7.74654	39.8403	2.76e-10	2.25e-07	TRIM26	TRIM26
ENSSSCG00000006209	-0.732147	6.82633	38.6246	5.14e-10	3.94e-07	LOC100524801	VCPIP1
ENSSSCG00000013236	-1.01416	4.81925	38.0397	6.93e-10	5.06e-07	MYBPC3	MYBPC3
ENSSSCG00000030423	-0.737271	5.80335	38.0241	6.99e-10	5.06e-07	LOC100739104	NA
ENSSSCG00000011876	-0.862984	6.39548	37.7613	8e-10	5.62e-07	DTX3L	DTX3L
ENSSSCG00000010952	-0.638054	7.18056	35.9621	2.01e-09	1.27e-06	ZCCHC6	ZCCHC6
ENSSSCG00000021802	-0.933683	4.75101	35.977	2e-09	1.27e-06	FAM108B1	FAM108B1
ENSSSCG00000026177	-1.1807	3.72303	35.9908	1.98e-09	1.27e-06	SLC25A40	SLC25A40
ENSSSCG00000005211	-0.918829	6.70249	35.8684	2.11e-09	1.29e-06	PDL1	PDL1
ENSSSCG00000006919	-1.1476	5.32493	35.8486	2.13e-09	1.29e-06	GBP4	GBP4
ENSSSCG00000009469	-1.19935	6.19611	35.693	2.31e-09	1.36e-06	IRG1	IRG1
ENSSSCG00000010452	-1.37327	10.5553	35.6359	2.38e-09	1.37e-06	IFIT3	IFIT3
ENSSSCG00000004125	-0.687891	8.37141	35.4709	2.59e-09	1.46e-06	STX11	STX11
ENSSSCG00000015897	-1.15684	8.12774	35.3503	2.75e-09	1.52e-06	NA	IFIH1
ENSSSCG00000009402	-0.840633	5.28328	35.1247	3.09e-09	1.67e-06	LPAR6	LPAR6
ENSSSCG00000015525	-0.761785	5.65905	34.6279	3.99e-09	2.11e-06	TOR3A	TOR3A
ENSSSCG00000025932	-0.999794	4.43874	34.5718	4.11e-09	2.12e-06	AP1S3	AP1S3
ENSSSCG00000023557	-0.626409	6.51511	34.3941	4.5e-09	2.28e-06	CCRL2	CCRL2
ENSSSCG00000015435	-0.655338	7.94737	34.0157	5.47e-09	2.71e-06	PBEF1	NAMPT
ENSSSCG00000030408	-1.06209	9.73015	33.862	5.92e-09	2.88e-06	DDX58	DDX58
ENSSSCG00000008648	-1.42596	10.1157	33.7836	6.16e-09	2.94e-06	IRG6	IRG6
ENSSSCG00000000457	-0.630817	6.23731	32.6335	1.11e-08	5.12e-06	LOC100737425	NA
ENSSSCG00000027372	-0.728285	9.48345	32.4542	1.22e-08	5.52e-06	SAMD9	SAMD9
ENSSSCG00000014114	-0.645162	5.86815	32.1665	1.42e-08	6.29e-06	PAPD4	PAPD4
ENSSSCG00000005724	-0.843825	8.55902	31.7342	1.77e-08	7.46e-06	SETX	SETX
ENSSSCG00000015083	0.943733	4.5505	31.3346	2.17e-08	9.02e-06	NA	FXYD6
ENSSSCG00000022666	6.23727	0.447842	31.1006	2.45e-08	1e-05	PA2G4	PA2G4
ENSSSCG00000010451	-1.55954	9.8153	30.7076	3e-08	1.21e-05	IFIT2	IFIT2
ENSSSCG00000029023	-1.27991	3.20011	30.3049	3.69e-08	1.44e-05	ARL5B	ARL5B
ENSSSCG00000003137	-0.930794	5.86737	30.1123	4.08e-08	1.56e-05	PLEKHA4	PLEKHA4
ENSSSCG00000011465	-0.643271	5.98967	29.7463	4.92e-08	1.83e-05	PDE12	PDE12
ENSSSCG00000011239	-0.882676	8.04744	28.8709	7.74e-08	2.8e-05	LOC100513756	NA
ENSSSCG00000003670	-0.696036	6.26031	28.8223	7.93e-08	2.83e-05	RLF	RLF
ENSSSCG00000000148	-1.274	6.25907	28.5237	9.26e-08	3.26e-05	LOC100517940	NA
ENSSSCG00000007007	-1.40029	8.56912	27.6914	1.42e-07	4.94e-05	IDO1	IDO1
ENSSSCG00000008977	-1.99091	10.6484	27.6053	1.49e-07	5.09e-05	CXCL10	CXCL10
ENSSSCG00000011039	-2.3385	1.47416	27.4166	1.64e-07	5.46e-05	SLC39A12	SLC39A12
ENSSSCG00000010453	-1.63455	9.81294	27.3061	1.74e-07	5.71e-05	IFIT1	IFIT1
ENSSSCG00000026454	-0.983071	6.17362	26.9538	2.08e-07	6.76e-05	PMAIP1	PMAIP1
ENSSSCG00000014780	-0.685505	6.40421	26.8926	2.15e-07	6.89e-05	TRIM21	TRIM21
ENSSSCG00000010624	-0.72981	5.68081	26.8564	2.19e-07	6.94e-05	DUSP5	DUSP5
ENSSSCG00000006923	-1.02762	4.46171	26.8117	2.24e-07	7.01e-05	GBP2	GBP2
ENSSSCG00000010438	-0.717452	6.85002	26.5273	2.6e-07	7.96e-05	ATAD1	ATAD1
ENSSSCG00000013307	-0.586058	6.15008	26.5202	2.61e-07	7.96e-05	LMO2	LMO2
ENSSSCG00000008334	-0.951722	4.00278	26.2398	3.02e-07	9.09e-05	MXD1	MXD1
ENSSSCG00000011393	-0.707685	7.44032	25.7127	3.96e-07	0.000118031	UBA7	UBA7
ENSSSCG00000016758	-0.840544	5.40935	25.5479	4.32e-07	0.000127065	NA	NA
ENSSSCG00000013147	-0.649067	8.25534	25.4037	4.65e-07	0.000135347	FAM111B	FAM111B
ENSSSCG00000010454	-1.09585	8.03924	25.2971	4.91e-07	0.000139824	IFIT5	IFIT5
ENSSSCG00000005215	-0.734402	6.15919	25.0622	5.55e-07	0.000154466	JAK2	JAK2
ENSSSCG00000009090	-0.700315	6.13202	24.7311	6.59e-07	0.000179465	KIAA1109	KIAA1109
ENSSSCG00000030359	-1.57511	2.16658	24.4603	7.59e-07	0.000204341	ARHGEF3	ARHGEF3
ENSSSCG00000021766	-0.8083	5.9521	24.3456	8.05e-07	0.000214594	NA	NA
ENSSSCG00000000728	-1.22797	6.68869	24.2792	8.33e-07	0.000218467	PARP11	PARP11
ENSSSCG00000008496	-1.273	6.50831	24.1148	9.08e-07	0.000234514	NA	EIF2AK2
ENSSSCG00000020904	-1.47941	2.37911	23.7235	1.11e-06	0.000281622	NA	NA
ENSSSCG00000023030	-1.69966	1.91777	23.7387	1.1e-06	0.000281622	NA	NA
ENSSSCG00000030296	-0.600204	6.09916	23.5809	1.2e-06	0.000300276	CEP350	CEP350
ENSSSCG00000014909	-1.09803	3.26234	23.1581	1.49e-06	0.000368336	SYTL2	SYTL2
ENSSSCG00000015362	-0.982676	5.84878	23.1435	1.5e-06	0.000368336	TSPAN13	TSPAN13
ENSSSCG00000030404	-0.735239	7.12042	23.131	1.51e-06	0.000368336	PAPD5	PAPD5
ENSSSCG00000023178	-0.659215	6.43244	22.97	1.65e-06	0.000389409	BATF2	BATF2
ENSSSCG00000000554	-0.736839	4.56405	22.6559	1.94e-06	0.000450138	FGFR1OP2	FGFR1OP2
ENSSSCG00000008647	-0.997672	8.20686	22.2663	2.37e-06	0.000531842	CMPK2	CMPK2
ENSSSCG00000000769	-0.587906	6.49773	22.1219	2.56e-06	0.000568365	BID	BID
ENSSSCG00000009657	-0.675514	6.38579	22.0824	2.61e-06	0.000575137	PPP2R2A	PPP2R2A
ENSSSCG00000023298	2.25033	1.34591	21.9554	2.79e-06	0.000608329	LOC100517736	NA
ENSSSCG00000025173	-0.919098	4.42143	21.9181	2.85e-06	0.000610602	TAP2	TAP
ENSSSCG00000027855	-0.79771	4.92489	21.8725	2.91e-06	0.000614871	SOCS1	SOCS1
ENSSSCG00000024867	-0.895937	5.26789	21.394	3.74e-06	0.000765682	ISG20	ISG20
ENSSSCG00000017148	-0.696895	8.60105	21.3441	3.84e-06	0.000777497	NA	NA
ENSSSCG00000014951	-0.700573	4.5436	21.1517	4.24e-06	0.000846039	PANX1	PANX1
ENSSSCG00000008399	-0.663363	4.87063	20.8554	4.95e-06	0.000957394	PNPT1	PNPT1
ENSSSCG00000006543	-0.58861	8.103	20.7727	5.17e-06	0.000977246	ADAR	ADAR
ENSSSCG00000023052	-0.672179	5.54111	20.7785	5.16e-06	0.000977246	NA	NA
ENSSSCG00000011951	-0.665797	8.49321	20.7396	5.26e-06	0.000982126	LOC100520981	NFKBIZ
ENSSSCG00000016056	-0.637285	6.41574	20.6544	5.5e-06	0.00101675	GLS	GLS
ENSSSCG00000014670	-0.799036	5.48041	20.4541	6.11e-06	0.00112078	LOC100738990	TRIM5
ENSSSCG00000026830	-2.68608	0.720635	20.1475	7.17e-06	0.00129675	NA	NA
ENSSSCG00000007508	-0.856785	7.52814	19.8439	8.4e-06	0.00147762	ZBP1	ZBP1
ENSSSCG00000028941	-1.49157	2.00568	19.6799	9.16e-06	0.00159363	NA	NA
ENSSSCG00000030108	-0.953855	7.28	19.6731	9.19e-06	0.00159363	ZNFX1	ZNFX1
ENSSSCG00000012173	-0.692465	9.89594	19.4989	1.01e-05	0.00172216	SAT1	SAT1
ENSSSCG00000001561	-0.962033	4.95486	19.4706	1.02e-05	0.00173617	ETV7	ETV7
ENSSSCG00000014277	-0.600215	8.07365	19.4273	1.05e-05	0.00176415	IRF1	IRF1
ENSSSCG00000017866	0.61471	5.24332	19.317	1.11e-05	0.00184711	TAX1BP3	TAX1BP3
ENSSSCG00000014172	-0.701135	4.45223	18.9117	1.37e-05	0.0022659	LOC100737008	NA
ENSSSCG00000006127	-0.650692	4.66388	18.8604	1.41e-05	0.0023126	NBN	NBN
ENSSSCG00000009051	-0.988066	3.56616	18.8123	1.44e-05	0.00234119	IL15	IL15
ENSSSCG00000027709	-0.675374	7.32254	18.8245	1.43e-05	0.00234119	PARP9	PARP9
ENSSSCG00000020682	0.692521	4.81728	18.5911	1.62e-05	0.00259594	NA	NA
ENSSSCG00000030787	1.23291	2.65118	18.4676	1.73e-05	0.00275226	NA	CH242-51E15.1
ENSSSCG00000017416	-0.762351	7.91569	18.4095	1.78e-05	0.00280223	DHX58	DHX58
ENSSSCG00000003805	-0.648628	6.23399	18.223	1.96e-05	0.00303381	PDE4B	PDE4B
ENSSSCG00000015798	-0.746293	4.00526	18.1842	2.01e-05	0.00307762	ANKRD37	ANKRD37
ENSSSCG00000030548	-0.877123	7.92876	18.1127	2.08e-05	0.00317604	HERC5	HERC5
ENSSSCG00000007181	-3.26373	0.332008	17.9105	2.32e-05	0.00346935	LOC100736623	NA
ENSSSCG00000024430	-1.05545	3.01766	17.5847	2.75e-05	0.00406909	HES4	HES4
ENSSSCG00000009882	-0.661813	9.18525	17.5193	2.84e-05	0.00414184	OAS1	OAS1
ENSSSCG00000012853	-0.838898	7.4427	17.1697	3.42e-05	0.00483586	IRF7	IRF7
ENSSSCG00000023949	-0.897087	3.56481	17.1802	3.4e-05	0.00483586	NA	PIM3
ENSSSCG00000022880	-0.820512	4.05611	17.0954	3.55e-05	0.00500086	LOC100737729	NA
ENSSSCG00000014156	-0.77466	7.88826	17.0172	3.7e-05	0.00512578	ARRDC3	ARRDC3
ENSSSCG00000014175	-0.610269	4.86993	17.0055	3.73e-05	0.0051292	RIOK2	RIOK2
ENSSSCG00000020882	-0.76515	4.00551	16.992	3.75e-05	0.00513805	LOC100626503	NA
ENSSSCG00000017146	-0.693764	10.6323	16.9677	3.8e-05	0.00517624	NA	RNF213
ENSSSCG00000025025	-0.698068	4.38724	16.8934	3.95e-05	0.00532552	MIER1	MIER1
ENSSSCG00000008742	-0.703062	4.32407	16.8811	3.98e-05	0.0053317	CD38	CD38
ENSSSCG00000011391	-0.834191	3.60107	16.8452	4.06e-05	0.00538114	CDHR4	CDHR4
ENSSSCG00000022843	-0.766336	5.24843	16.8436	4.06e-05	0.00538114	NA	NA
ENSSSCG00000015962	-1.10548	2.76697	16.7608	4.24e-05	0.00556303	LOC100621629	NA
ENSSSCG00000012117	-0.752	4.99291	16.7046	4.37e-05	0.00570067	TLR7	TLR7
ENSSSCG00000024115	-1.14939	6.56551	16.688	4.41e-05	0.00572127	SLFN11	SLFN11
ENSSSCG00000017092	-1.27156	2.18307	16.675	4.44e-05	0.00573127	NA	GPX3
ENSSSCG00000012112	-0.762918	3.85337	16.5471	4.75e-05	0.00609994	LOC100739338	ARHGAP6
ENSSSCG00000008963	-1.49585	2.05538	16.5196	4.82e-05	0.00612694	AREG	AREG
ENSSSCG00000025192	0.810642	3.60804	16.3776	5.19e-05	0.00657052	RPL9	RPL9
ENSSSCG00000016853	-0.666683	5.35557	16.3661	5.22e-05	0.00657739	RICTOR	RICTOR
ENSSSCG00000005484	-0.705005	4.35825	16.3557	5.25e-05	0.00658087	ZNF618	ZNF618
ENSSSCG00000029484	-5.06156	-0.268396	16.301	5.4e-05	0.00674026	EMB	EMB
ENSSSCG00000030397	-1.19096	2.33524	16.2844	5.45e-05	0.00676626	PPM1D	PPM1D
ENSSSCG00000004657	-1.35551	2.01734	16.2742	5.48e-05	0.00676958	CEP152	CEP152
ENSSSCG00000000444	-2.92997	0.30471	16.1328	5.91e-05	0.00715464	LOC100519091	NA
ENSSSCG00000021712	-0.820226	8.52637	16.1072	5.99e-05	0.0072176	HERC6	HERC6
ENSSSCG00000027233	1.54808	1.74985	15.9665	6.45e-05	0.00770084	NA	SNORA11
ENSSSCG00000009226	-1.13615	2.45063	15.9185	6.61e-05	0.0078615	KLHL8	KLHL8
ENSSSCG00000001064	-0.701825	4.48445	15.783	7.1e-05	0.00840584	GMPR	GMPR
ENSSSCG00000023785	-1.15166	2.44307	15.6603	7.58e-05	0.00888597	NA	NA
ENSSSCG00000015352	-0.713867	3.97419	15.538	8.09e-05	0.00943125	LOC595121	ARL4A
ENSSSCG00000000773	-0.970084	2.8927	15.4562	8.44e-05	0.00976326	LOC100518253	NA
ENSSSCG00000003367	-0.660104	4.55461	15.2979	9.18e-05	0.010422	RPL22	RPL22
ENSSSCG00000014325	0.709232	3.95307	15.2934	9.2e-05	0.010422	CDC23	CDC23
ENSSSCG00000029019	-1.3828	1.85387	15.216	9.59e-05	0.0107438	NA	NA
ENSSSCG00000016175	-1.19518	2.38593	15.1975	9.68e-05	0.0107545	MREG	MREG
ENSSSCG00000009052	-0.653396	4.18594	15.1477	9.94e-05	0.0109933	LOC100511765	NA
ENSSSCG00000004896	-0.666732	4.1541	15.1243	0.000100659	0.0110047	PHLPP1	PHLPP1
ENSSSCG00000022922	3.53046	0.291068	15.1224	0.000100763	0.0110047	NA	NA
ENSSSCG00000009959	-3.61693	0.0359163	15.0781	0.000103154	0.0111627	ASPHD2	ASPHD2
ENSSSCG00000009720	-1.09276	6.73903	15.0154	0.000106637	0.0114418	DDX60	DDX60
ENSSSCG00000011567	-0.597726	5.06536	14.9318	0.00011147	0.0118102	VHLL	VHLL
ENSSSCG00000022054	-4.87194	-0.268954	14.8682	0.00011529	0.0121641	NA	NA
ENSSSCG00000018076	-0.727148	10.6673	14.8348	0.000117348	0.0122789	NA	NA
ENSSSCG00000021383	-0.935411	5.43046	14.7987	0.00011962	0.0124622	MB21D1	MB21D1
ENSSSCG00000023603	0.856291	3.23918	14.7914	0.000120084	0.0124622	FAM100A	FAM100A
ENSSSCG00000030900	-0.921138	2.97871	14.7758	0.000121077	0.0124631	NA	LDLR
ENSSSCG00000015786	-0.782197	3.58668	14.7023	0.000125896	0.0128545	LOC100515586	NA
ENSSSCG00000030066	-3.71534	-0.129417	14.5773	0.000134524	0.0136804	NA	NA
ENSSSCG00000030508	-0.718421	3.84988	14.4439	0.0001444	0.014626	LOC100737665	NA
ENSSSCG00000026798	-0.869653	3.79487	14.4253	0.000145833	0.0146539	CYP2C42	CYP2C42
ENSSSCG00000003261	0.757225	3.6189	14.2967	0.00015614	0.0155661	LOC100520312	NA
ENSSSCG00000009470	-1.26295	2.20661	14.2707	0.000158309	0.015659	NA	NA
ENSSSCG00000012077	-0.825238	9.95774	14.2029	0.000164119	0.0160456	MX1	MX1
ENSSSCG00000003763	-0.907171	7.5981	14.1954	0.000164777	0.016048	IFI44	IFI44
ENSSSCG00000008768	-0.639688	4.58278	14.1711	0.000166915	0.0161322	ARAP2	ARAP2
ENSSSCG00000010130	-0.664194	3.98457	14.1502	0.000168783	0.0161447	GNB1L	GNB1L
ENSSSCG00000003521	-3.49714	0.0342723	14.0085	0.000181986	0.017131	WNT4	WNT4
ENSSSCG00000022620	-3.54175	-0.0267753	13.9547	0.000187272	0.0174985	NA	NA
ENSSSCG00000024698	4.84969	0.0656121	13.7833	0.000205147	0.0188005	NA	NA
ENSSSCG00000027982	-0.973947	9.99805	13.7793	0.000205592	0.0188005	ISG15	ISG15
ENSSSCG00000008786	-0.925178	4.75349	13.732	0.000210836	0.0190671	LOC100525349	NA
ENSSSCG00000020870	-0.631017	4.21137	13.7203	0.000212151	0.0191177	DBF4	DBF4
ENSSSCG00000021597	1.53835	1.52075	13.5973	0.00022651	0.0201961	PHLDA2	PHLDA2
ENSSSCG00000007659	-0.865573	3.13295	13.5775	0.000228918	0.0203391	ZCWPW1	ZCWPW1
ENSSSCG00000004263	-4.82922	-0.417345	13.4908	0.000239738	0.0210786	ZUFSP	ZUFSP
ENSSSCG00000022773	-1.12903	2.27953	13.4799	0.000241134	0.021128	LOC641352	NA
ENSSSCG00000009881	-0.673787	9.78278	13.4713	0.000242244	0.0211521	OAS2	OAS2
ENSSSCG00000017558	-0.598187	5.24244	13.4432	0.000245891	0.0213967	TOB1	TOB1
ENSSSCG00000010581	-3.47607	-0.0242689	13.4054	0.000250906	0.0217583	PSD	PSD
ENSSSCG00000026805	0.831087	3.42838	13.3846	0.0002537	0.0219256	NA	NA
ENSSSCG00000030242	0.635022	4.49	13.3639	0.000256519	0.0220938	C1ORF63	C1ORF63
ENSSSCG00000021504	-1.18677	2.23361	13.353	0.000258012	0.022147	IFN-ALPHAOMEGA	IFN-ALPHAOMEGA
ENSSSCG00000009437	0.839593	3.16109	13.2362	0.000274596	0.0231778	KBTBD7	KBTBD7
ENSSSCG00000024333	-0.724502	6.33522	13.2376	0.000274396	0.0231778	ZNFX1	ZNFX1
ENSSSCG00000015390	-0.644684	4.14344	13.17	0.000284463	0.0239308	ABCB1	PGP1A
ENSSSCG00000011379	1.03892	2.58325	13.1567	0.000286488	0.0240214	KLHDC8B	KLHDC8B
ENSSSCG00000008820	-0.651924	5.32525	13.1016	0.000295051	0.0245766	TEC	TEC
ENSSSCG00000002332	-0.58569	4.60347	12.9785	0.000315086	0.0257374	SIPA1L1	SIPA1L1
ENSSSCG00000005385	-1.14703	2.06095	12.9086	0.000327067	0.0266302	NOR-1	NOR-1
ENSSSCG00000009701	-1.34189	1.66996	12.8992	0.000328724	0.0266533	CEP44	CEP44
ENSSSCG00000026655	-1.34909	1.64385	12.8579	0.000336058	0.0270828	PTPN13	PTPN13
ENSSSCG00000000691	0.589041	4.42751	12.7834	0.000349709	0.0280232	COPS7A	COPS7A
ENSSSCG00000025075	-0.724379	5.52532	12.7744	0.000351398	0.0280697	NA	NA
ENSSSCG00000024231	2.57635	0.413588	12.6747	0.000370638	0.0292376	TLR4	TLR4
ENSSSCG00000025233	-0.926723	2.75492	12.6765	0.000370289	0.0292376	NA	NA
ENSSSCG00000021432	-0.59357	4.53326	12.5088	0.000405036	0.0315579	NA	NA
ENSSSCG00000027918	-0.611025	4.90472	12.4993	0.000407097	0.0316212	LOC100738308	STAT1
ENSSSCG00000024973	-0.854839	3.11738	12.4825	0.000410784	0.0317324	GBP5	GBP5
ENSSSCG00000017721	-0.737247	9.68914	12.3898	0.00043168	0.0327276	CCL8	CCL8
ENSSSCG00000007964	-1.29155	1.73784	12.2898	0.000455434	0.0341198	NA	MEFV
ENSSSCG00000007308	0.597772	5.30735	12.2637	0.000461843	0.0344979	ROMO1	ROMO1
ENSSSCG00000010627	-0.713028	3.44593	12.135	0.000494839	0.0363198	PDCD4	PDCD4
ENSSSCG00000013853	-0.940956	2.70003	12.1173	0.000499565	0.0364553	HSH2D	HSH2D
ENSSSCG00000003560	4.6407	-0.000247154	12.0858	0.00050807	0.0366534	PIGV	PIGV
ENSSSCG00000007772	0.646533	3.85246	12.0433	0.000519787	0.0373922	STX1B	STX1B
ENSSSCG00000003546	0.917313	2.8656	12.0376	0.000521368	0.0373997	FABP3	FABP3
ENSSSCG00000009413	-0.860235	2.98845	11.9928	0.000534074	0.0381149	CPB2	CPB2
ENSSSCG00000011371	0.626622	4.08413	11.9671	0.000541467	0.0385141	NDUFAF3	NDUFAF3
ENSSSCG00000008620	-1.04375	2.19291	11.727	0.000615999	0.0427352	NBAS	NBAS
ENSSSCG00000024880	-4.42015	-0.295083	11.7089	0.000622029	0.0428529	NA	NA
ENSSSCG00000001454	-0.880039	3.03427	11.6546	0.000640451	0.0434076	NA	SLA-DRB2
ENSSSCG00000009178	-0.670347	5.09956	11.6555	0.000640137	0.0434076	H2AFZ	H2AFZ
ENSSSCG00000022102	0.615924	4.03696	11.6458	0.000643462	0.0434076	ERCC1	ERCC1
ENSSSCG00000013370	-1.94106	0.664084	11.6296	0.000649121	0.0435996	LOC100525680	NA
ENSSSCG00000000785	-2.53643	0.248383	11.6037	0.000658205	0.0437593	MUC19	MUC19
ENSSSCG00000008808	-0.622762	4.24134	11.6065	0.000657216	0.0437593	GNPDA2	GNPDA2
ENSSSCG00000018058	-1.34639	1.51128	11.5982	0.00066014	0.0437593	ARHGAP23	ARHGAP23
ENSSSCG00000024137	0.844061	2.89968	11.4591	0.000711451	0.046312	MEAF1	MEAF1
ENSSSCG00000026258	-0.656635	3.71759	11.4494	0.000715182	0.0464355	ANKMY2	ANKMY2
ENSSSCG00000015816	-1.01037	2.2489	11.3707	0.000746122	0.0481972	LETM2	LETM2
ENSSSCG00000030644	-0.854925	2.87125	11.3532	0.000753178	0.0485292	NA	NA
ENSSSCG00000000910	0.810385	3.06927	11.3482	0.000755199	0.0485359	SOCS2	SOCS2

## Sheet: Isoforms_LV_vs_Mock
test_id	gene_id	gene	locus	sample_1	sample_2	status	value_1	value_2	log2.fold_change.	test_stat	p_value	q_value	significant
TCONS_00000509	XLOC_000265	FAM46A	1:95104118-95111332	Mock	LV	OK	11.5205	29.6213	1.36242	2.75861	5e-05	0.0127919	yes
TCONS_00000543	XLOC_000283	MB21D1	1:103500010-103557331	Mock	LV	OK	2.32505	8.84679	1.92789	3.19976	5e-05	0.0127919	yes
TCONS_00001167	XLOC_000548	SERPINB2	1:175502732-175517283	Mock	LV	OK	14.52	27.7805	0.936025	2.34624	5e-05	0.0127919	yes
TCONS_00001173	XLOC_000552	-	1:175825816-175993062	Mock	LV	OK	1.36426	3.36136	1.30092	2.62632	0.0001	0.0240488	yes
TCONS_00001608	XLOC_000775	-	1:242681342-242683552	Mock	LV	OK	7.78968	16.1127	1.04856	3.27236	5e-05	0.0127919	yes
TCONS_00001660	XLOC_000810	ENSSSCG00000005260	1:251538433-251552195	Mock	LV	OK	19.3533	40.9144	1.08003	2.3425	5e-05	0.0127919	yes
TCONS_00001947	XLOC_000951	-	1:286259918-286276399	Mock	LV	OK	3.22202	7.42138	1.20372	2.32318	0.0002	0.0410389	yes
TCONS_00002507	XLOC_001234	STX11	1:23480021-23510485	Mock	LV	OK	87.3205	223.808	1.35787	3.66371	5e-05	0.0127919	yes
TCONS_00003361	XLOC_001619	ENSSSCG00000020666	1:144621555-144641473	Mock	LV	OK	48.6178	89.7876	0.885032	2.33906	5e-05	0.0127919	yes
TCONS_00003470	XLOC_001682	CHSY1	1:155959953-156033821	Mock	LV	OK	6.83323	14.3168	1.06707	2.65784	5e-05	0.0127919	yes
TCONS_00003585	XLOC_001739	PMAIP1	1:178852005-178857590	Mock	LV	OK	8.31625	21.5634	1.37458	2.71897	5e-05	0.0127919	yes
TCONS_00003828	XLOC_001852	ISG20	1:212616922-212628410	Mock	LV	OK	11.1775	36.0597	1.68979	2.49056	0.0001	0.0240488	yes
TCONS_00003910	XLOC_001891	ACER2	1:227018950-227065829	Mock	LV	OK	2.5966	8.89388	1.77619	3.4819	5e-05	0.0127919	yes
TCONS_00004022	XLOC_001951	ENSSSCG00000024257	1:251419443-251461842	Mock	LV	OK	22.3489	49.6527	1.15167	3.20032	5e-05	0.0127919	yes
TCONS_00004296	XLOC_002082	C9ORF91	1:286220698-286241331	Mock	LV	OK	3.45134	6.99216	1.01858	2.39841	5e-05	0.0127919	yes
TCONS_00004531	XLOC_002206	SETX	1:306152233-306229783	Mock	LV	OK	13.1764	35.1599	1.41598	2.69552	5e-05	0.0127919	yes
TCONS_00004831	XLOC_002448	-	1:175993118-175995416	Mock	LV	OK	1.15374	3.10104	1.42644	2.58684	0.0001	0.0240488	yes
TCONS_00004879	XLOC_002496	-	1:251523607-251523800	Mock	LV	OK	162.917	486.81	1.57923	30.7677	5e-05	0.0127919	yes
TCONS_00005031	XLOC_002609	CNIH4	10:15124440-15129031	Mock	LV	OK	17.1808	43.6066	1.34375	3.96604	5e-05	0.0127919	yes
TCONS_00005905	XLOC_003025	DNAJA1	10:37686861-37699607	Mock	LV	OK	90.5387	167.032	0.883514	2.67194	0.0001	0.0240488	yes
TCONS_00006189	XLOC_003149	ARL5B	10:77145930-77171805	Mock	LV	OK	3.71808	10.9529	1.55868	4.63529	5e-05	0.0127919	yes
TCONS_00006495	XLOC_003353	-	11:24688116-24865232	Mock	LV	OK	28.3992	88.3458	1.63731	2.41277	5e-05	0.0127919	yes
TCONS_00006549	XLOC_003388	IRG1	11:53715608-53732930	Mock	LV	OK	1.45692	16.4795	3.49968	3.96994	0.0002	0.0410389	yes
TCONS_00006652	XLOC_003451	TNFSF13B	11:83014408-83048063	Mock	LV	OK	13.2447	28.7021	1.11574	2.64331	5e-05	0.0127919	yes
TCONS_00007720	XLOC_003961	DHX58	12:20937860-20946861	Mock	LV	OK	17.82	48.5396	1.44566	2.09767	5e-05	0.0127919	yes
TCONS_00008110	XLOC_004154	SLFN11	12:41461518-41507356	Mock	LV	OK	2.87639	17.5749	2.61118	5.92693	5e-05	0.0127919	yes
TCONS_00008140	XLOC_004162	CCL8	12:42424409-42458852	Mock	LV	OK	375.182	1259.54	1.74723	4.17764	5e-05	0.0127919	yes
TCONS_00008141	XLOC_004163	CCL2	12:42514167-42516128	Mock	LV	OK	385.399	840.823	1.12545	3.73292	5e-05	0.0127919	yes
TCONS_00008853	XLOC_004484	TLK2	12:16019544-16123039	Mock	LV	OK	7.30812	13.9307	0.930693	2.55956	5e-05	0.0127919	yes
TCONS_00009141	XLOC_004631	TOB1	12:27309995-27311036	Mock	LV	OK	17.3456	34.7376	1.00193	3.03182	5e-05	0.0127919	yes
TCONS_00009296	XLOC_004704	CCL4	12:41048661-41049981	Mock	LV	OK	340.469	679.118	0.99614	6.57371	5e-05	0.0127919	yes
TCONS_00009564	XLOC_004834	XAF1	12:52643900-52659740	Mock	LV	OK	39.0538	103.305	1.40337	2.58615	5e-05	0.0127919	yes
TCONS_00009609	XLOC_004859	PELP1	12:54447616-54450006	Mock	LV	OK	5.36821	11.0789	1.04531	2.52254	5e-05	0.0127919	yes
TCONS_00009928	XLOC_005059	-	12:60653306-60653613	Mock	LV	OK	13.0953	41.9808	1.68068	6.04321	0.0001	0.0240488	yes
TCONS_00010047	XLOC_005126	TRANK1	13:23827599-23843363	Mock	LV	OK	14.2951	54.0507	1.9188	4.313	5e-05	0.0127919	yes
TCONS_00010049	XLOC_005128	-	13:23894814-23897299	Mock	LV	OK	11.7104	36.7082	1.64831	4.75122	5e-05	0.0127919	yes
TCONS_00010050	XLOC_005129	-	13:23906109-23912607	Mock	LV	OK	10.6163	53.3537	2.3293	6.57292	5e-05	0.0127919	yes
TCONS_00010053	XLOC_005131	ENSSSCG00000028912	13:23924270-23950241	Mock	LV	OK	7.06464	28.7435	2.02455	4.47902	5e-05	0.0127919	yes
TCONS_00010055	XLOC_005132	-	13:23952052-23953622	Mock	LV	OK	12.3211	81.3181	2.72245	10.5588	5e-05	0.0127919	yes
TCONS_00010098	XLOC_005151	ENSSSCG00000022773	13:26306728-26313634	Mock	LV	OK	0.536855	2.6299	2.29241	2.90018	5e-05	0.0127919	yes
TCONS_00010212	XLOC_005199	CCR5	13:32547167-32551732	Mock	LV	OK	17.6565	77.5598	2.13511	4.92141	5e-05	0.0127919	yes
TCONS_00010213	XLOC_005200	CCRL2	13:32566383-32572380	Mock	LV	OK	18.8379	71.9528	1.93341	3.42293	5e-05	0.0127919	yes
TCONS_00010683	XLOC_005406	DNAJC13	13:81147698-81279639	Mock	LV	OK	19.004	34.8681	0.875606	2.38197	5e-05	0.0127919	yes
TCONS_00010855	XLOC_005493	TIPARP	13:104603429-104630494	Mock	LV	OK	20.9594	42.7297	1.02765	2.74502	5e-05	0.0127919	yes
TCONS_00010913	XLOC_005528	TNFSF10	13:119873806-119883953	Mock	LV	OK	4.72572	109.024	4.52797	8.14507	5e-05	0.0127919	yes
TCONS_00011480	XLOC_005781	-	13:207143831-207200177	Mock	LV	OK	33.0588	64.5695	0.965818	2.84595	5e-05	0.0127919	yes
TCONS_00011736	XLOC_005907	CSRNP1	13:26092996-26105056	Mock	LV	OK	8.95135	16.49	0.881412	2.35226	0.00015	0.0331555	yes
TCONS_00011742	XLOC_005912	-	13:26323242-26338016	Mock	LV	OK	3.62054	12.583	1.7972	4.03234	5e-05	0.0127919	yes
TCONS_00012143	XLOC_006060	ARHGEF3	13:42429443-42455740	Mock	LV	OK	0.16275	1.60082	3.29808	3.80043	0.0002	0.0410389	yes
TCONS_00012383	XLOC_006175	C3ORF37	13:79390522-79408292	Mock	LV	OK	5.04195	11.143	1.14408	2.66855	0.0002	0.0410389	yes
TCONS_00012492	XLOC_006230	GK5	13:90749574-90838778	Mock	LV	OK	5.26277	10.5365	1.00149	2.67477	5e-05	0.0127919	yes
TCONS_00012728	XLOC_006337	-	13:126563386-126607762	Mock	LV	OK	23.6836	44.5673	0.912094	2.39717	5e-05	0.0127919	yes
TCONS_00012864	XLOC_006409	KIAA0226	13:143893849-143947326	Mock	LV	OK	3.9208	11.8261	1.59275	3.49676	5e-05	0.0127919	yes
TCONS_00012905	XLOC_006427	DTX3L	13:147570329-147621804	Mock	LV	OK	2.53643	12.8841	2.34472	3.02399	5e-05	0.0127919	yes
TCONS_00013441	XLOC_006738	-	13:79422785-79425274	Mock	LV	OK	3.05713	6.6193	1.1145	2.58186	5e-05	0.0127919	yes
TCONS_00013468	XLOC_006765	-	13:111064508-111066468	Mock	LV	OK	1.19433	4.72726	1.98481	3.74404	5e-05	0.0127919	yes
TCONS_00013928	XLOC_007004	ENSSSCG00000021261	14:31807453-31858571	Mock	LV	OK	14.897	45.6006	1.61403	4.56685	5e-05	0.0127919	yes
TCONS_00014849	XLOC_007395	IFIT2	14:110179711-110190465	Mock	LV	OK	21.6438	295.42	3.77074	5.6805	5e-05	0.0127919	yes
TCONS_00014852	XLOC_007396	IFIT3	14:110200894-110211341	Mock	LV	OK	65.4777	767.809	3.55167	4.62003	5e-05	0.0127919	yes
TCONS_00014855	XLOC_007397	IFIT1	14:110223575-110235651	Mock	LV	OK	28.3165	394.995	3.80212	4.86602	5e-05	0.0127919	yes
TCONS_00014857	XLOC_007398	IFIT5	14:110240549-110254917	Mock	LV	OK	15.2424	99.1481	2.70149	4.38091	5e-05	0.0127919	yes
TCONS_00015121	XLOC_007497	DUSP5	14:131791152-131804261	Mock	LV	OK	8.66274	22.9207	1.40375	3.89322	5e-05	0.0127919	yes
TCONS_00016551	XLOC_008082	ATAD1	14:108795829-108866478	Mock	LV	OK	29.4653	56.3343	0.934994	3.00285	5e-05	0.0127919	yes
TCONS_00017090	XLOC_008361	-	14:109983043-109983217	Mock	LV	OK	81.688	1828.52	4.48441	121.743	5e-05	0.0127919	yes
TCONS_00018268	XLOC_009002	ENSSSCG00000015786	15:52431165-52518969	Mock	LV	OK	3.24852	7.82061	1.2675	2.49761	0.0002	0.0410389	yes
TCONS_00019096	XLOC_009399	ENSSSCG00000016396	15:157132379-157151740	Mock	LV	OK	93.4543	162.117	0.794701	2.80387	0.0001	0.0240488	yes
TCONS_00019131	XLOC_009430	-	15:52424186-52429806	Mock	LV	OK	0	1.54109	Inf	NA	5e-05	0.0127919	yes
TCONS_00019907	XLOC_009863	PLK2	16:40067322-40073386	Mock	LV	OK	27.5693	55.8383	1.01819	2.41719	5e-05	0.0127919	yes
TCONS_00020278	XLOC_010038	-	16:56364758-56364916	Mock	LV	OK	5456.54	13965	1.35576	264.388	5e-05	0.0127919	yes
TCONS_00020910	XLOC_010372	ZNFX1	17:57190144-57221225	Mock	LV	OK	5.42978	20.8016	1.93773	4.56701	5e-05	0.0127919	yes
TCONS_00021132	XLOC_010468	IDO1	17:10806298-10928953	Mock	LV	OK	53.3094	229.632	2.10686	4.63123	5e-05	0.0127919	yes
TCONS_00021212	XLOC_010511	JAG1	17:22065490-22104528	Mock	LV	OK	3.66535	12.1672	1.73097	4.06001	5e-05	0.0127919	yes
TCONS_00021962	XLOC_010882	NUB1	18:6247052-6274899	Mock	LV	OK	26.2874	58.2613	1.14816	2.84484	5e-05	0.0127919	yes
TCONS_00022042	XLOC_010928	PARP12	18:10181400-10223526	Mock	LV	OK	9.28998	17.3756	0.903315	2.37884	0.00015	0.0331555	yes
TCONS_00022568	XLOC_011172	GIMAP8	18:6893609-6907372	Mock	LV	OK	71.0796	131.916	0.892107	2.05555	0.0002	0.0410389	yes
TCONS_00022914	XLOC_011387	STK17A	18:56219323-56255521	Mock	LV	OK	25.704	52.7303	1.03664	2.65647	5e-05	0.0127919	yes
TCONS_00022948	XLOC_011410	-	18:6365632-6366952	Mock	LV	OK	21.5111	44.8495	1.06001	3.11974	5e-05	0.0127919	yes
TCONS_00022949	XLOC_011411	-	18:6602892-6604415	Mock	LV	OK	37.7782	80.8313	1.09736	3.28971	5e-05	0.0127919	yes
TCONS_00023205	XLOC_011568	BATF2	2:6312309-6321081	Mock	LV	OK	8.80065	29.4445	1.74232	2.68188	0.00015	0.0331555	yes
TCONS_00023426	XLOC_011680	UBE2L6	2:12987516-13002993	Mock	LV	OK	138.61	310.623	1.16413	2.92261	5e-05	0.0127919	yes
TCONS_00023596	XLOC_011755	LMO2	2:29411331-29422818	Mock	LV	OK	23.6222	50.774	1.10394	2.73481	5e-05	0.0127919	yes
TCONS_00025031	XLOC_012420	PHF15	2:142394247-142446393	Mock	LV	OK	1.9256	5.51431	1.51787	2.87715	5e-05	0.0127919	yes
TCONS_00026348	XLOC_013067	CASP14	2:62080274-62089892	Mock	LV	OK	10.4544	5.02341	-1.05737	-2.25221	5e-05	0.0127919	yes
TCONS_00026766	XLOC_013282	GADD45B	2:76659057-76661492	Mock	LV	OK	1.70435	6.05345	1.82854	2.5646	0.00015	0.0331555	yes
TCONS_00027078	XLOC_013423	ARRDC3	2:101569558-101584378	Mock	LV	OK	30.9028	59.7428	0.951028	2.73145	5e-05	0.0127919	yes
TCONS_00027236	XLOC_013498	IRF1	2:140229793-140252687	Mock	LV	OK	65.4101	131.504	1.00752	2.46496	5e-05	0.0127919	yes
TCONS_00027376	XLOC_013554	HBEGF	2:148045575-148058378	Mock	LV	OK	7.64882	15.0443	0.975908	2.39754	5e-05	0.0127919	yes
TCONS_00027561	XLOC_013668	ENSSSCG00000021903	2:162076799-162077818	Mock	LV	OK	2.17806	0	#NAME?	NA	5e-05	0.0127919	yes
TCONS_00027745	XLOC_013843	-	2:140220918-140227757	Mock	LV	OK	0.298895	1.77901	2.57336	4.59176	5e-05	0.0127919	yes
TCONS_00027760	XLOC_013858	-	2:152836526-152836641	Mock	LV	OK	0	10707.1	Inf	NA	5e-05	0.0127919	yes
TCONS_00028991	XLOC_014415	ENSSSCG00000025233	3:90333167-90336056	Mock	LV	OK	2.07377	6.34859	1.61418	3.85895	5e-05	0.0127919	yes
TCONS_00028992	XLOC_014416	PNPT1	3:90413972-90422822	Mock	LV	OK	12.0792	35.8686	1.5702	4.51777	5e-05	0.0127919	yes
TCONS_00029135	XLOC_014479	EIF2AK2	3:109622368-109676594	Mock	LV	OK	10.7301	37.6603	1.81137	4.04121	5e-05	0.0127919	yes
TCONS_00029380	XLOC_014589	CMPK2	3:137688567-137704282	Mock	LV	OK	32.3301	109.173	1.75567	3.94067	5e-05	0.0127919	yes
TCONS_00029864	XLOC_014841	SOCS1	3:32670245-32674790	Mock	LV	OK	4.19709	35.6562	3.08669	4.6911	5e-05	0.0127919	yes
TCONS_00030528	XLOC_015131	MXD1	3:75911847-75939798	Mock	LV	OK	4.59707	14.5537	1.66259	4.12039	5e-05	0.0127919	yes
TCONS_00030614	XLOC_015177	ENSSSCG00000022880	3:90359456-90371194	Mock	LV	OK	11.541	29.2478	1.34157	2.86354	5e-05	0.0127919	yes
TCONS_00030964	XLOC_015355	RSAD2	3:137666366-137683581	Mock	LV	OK	87.2642	879.562	3.33332	5.15892	5e-05	0.0127919	yes
TCONS_00031135	XLOC_015505	-	3:59509673-59510569	Mock	LV	OK	11.5241	24.398	1.0821	2.97119	5e-05	0.0127919	yes
TCONS_00031693	XLOC_015808	VCPIP1	4:74259676-74279527	Mock	LV	OK	4.01411	13.057	1.70167	3.19663	5e-05	0.0127919	yes
TCONS_00032678	XLOC_016223	GBP1	4:139275573-139676550	Mock	LV	OK	13.0239	95.8557	2.87971	3.22539	0.0001	0.0240488	yes
TCONS_00033197	XLOC_016441	VCPIP1	4:73957675-74223591	Mock	LV	OK	16.0724	49.4435	1.6212	3.925	5e-05	0.0127919	yes
TCONS_00033859	XLOC_016737	FAM46C	4:113095885-113117657	Mock	LV	OK	1.22396	2.67412	1.12751	2.31195	5e-05	0.0127919	yes
TCONS_00034274	XLOC_016979	-	4:107817363-107821077	Mock	LV	OK	0.204414	1.31012	2.68013	3.57448	5e-05	0.0127919	yes
TCONS_00034297	XLOC_017002	-	4:122905214-122905380	Mock	LV	OK	660.336	1785.21	1.43482	104.207	5e-05	0.0127919	yes
TCONS_00034383	XLOC_017059	NHP2L1	5:4262170-4271206	Mock	LV	OK	33.8849	7.72103	-2.13378	-2.54625	5e-05	0.0127919	yes
TCONS_00034723	XLOC_017257	MYL6	5:23123885-23127111	Mock	LV	OK	15.3337	5.87593	-1.38381	-2.17052	5e-05	0.0127919	yes
TCONS_00034798	XLOC_017295	ENSSSCG00000000457	5:29476360-29800775	Mock	LV	OK	9.68307	19.1975	0.987382	2.78019	5e-05	0.0127919	yes
TCONS_00035191	XLOC_017471	PARP11	5:68750884-68791418	Mock	LV	OK	3.38551	11.4008	1.75169	2.47806	5e-05	0.0127919	yes
TCONS_00035273	XLOC_017494	UBP	5:72536454-72596714	Mock	LV	OK	40.4362	148.725	1.87893	3.87888	5e-05	0.0127919	yes
TCONS_00035336	XLOC_017531	KIAA1033	5:82604178-82645895	Mock	LV	OK	19.3839	35.5728	0.875917	2.73024	0.0002	0.0410389	yes
TCONS_00035875	XLOC_017793	PPBP	5:18223850-18226402	Mock	LV	OK	2.07823	14.2168	2.77417	5.42283	5e-05	0.0127919	yes
TCONS_00036030	XLOC_017885	STAT2	5:23280595-23294700	Mock	LV	OK	55.7222	117.279	1.07362	2.34564	5e-05	0.0127919	yes
TCONS_00036492	XLOC_018116	BID	5:72118716-72143297	Mock	LV	OK	34.5559	80.464	1.21941	3.58143	5e-05	0.0127919	yes
TCONS_00036568	XLOC_018154	ENSSSCG00000030508	5:82860863-82871942	Mock	LV	OK	16.2942	30.7779	0.917537	2.3294	0.00015	0.0331555	yes
TCONS_00036755	XLOC_018240	PIM3	5:111031425-111032812	Mock	LV	OK	3.83131	13.2472	1.78977	4.28139	5e-05	0.0127919	yes
TCONS_00037945	XLOC_018889	HES4	6:57945475-57946990	Mock	LV	OK	0.430515	9.30236	4.43346	5.70504	5e-05	0.0127919	yes
TCONS_00038734	XLOC_019280	PDE4B	6:134870760-134915580	Mock	LV	OK	12.5319	27.7029	1.14443	2.83327	5e-05	0.0127919	yes
TCONS_00039497	XLOC_019669	SERTAD1	6:44446809-44450588	Mock	LV	OK	29.8981	56.5499	0.919471	2.20292	0.00015	0.0331555	yes
TCONS_00040115	XLOC_019951	-	6:63928601-63932017	Mock	LV	OK	2.56509	8.29152	1.69263	2.87688	5e-05	0.0127919	yes
TCONS_00040319	XLOC_020039	FABP3	6:75996930-75997332	Mock	LV	OK	39.4028	17.1243	-1.20225	-3.84921	0.0002	0.0410389	yes
TCONS_00040622	XLOC_020185	ENSSSCG00000023052	6:96820603-96891401	Mock	LV	OK	9.68146	19.4176	1.00407	2.78675	5e-05	0.0127919	yes
TCONS_00040745	XLOC_020251	IFI44	6:124790062-124806819	Mock	LV	OK	35.0496	91.9961	1.39217	3.88564	5e-05	0.0127919	yes
TCONS_00041241	XLOC_020562	-	6:137323926-137324080	Mock	LV	OK	5274.61	12041.4	1.19087	310.301	5e-05	0.0127919	yes
TCONS_00041355	XLOC_020635	EDN1	7:9132229-9159251	Mock	LV	OK	4.88076	32.4738	2.7341	5.04034	5e-05	0.0127919	yes
TCONS_00041375	XLOC_020643	GMPR	7:12850722-12893472	Mock	LV	OK	4.9202	18.4511	1.90691	3.23569	5e-05	0.0127919	yes
TCONS_00041509	XLOC_020726	TRIM26	7:24795833-24820308	Mock	LV	OK	17.1368	48.1406	1.49016	3.23086	5e-05	0.0127919	yes
TCONS_00041964	XLOC_020856	PIM1	7:37691962-37697467	Mock	LV	OK	12.8556	24.8138	0.948751	2.67936	5e-05	0.0127919	yes
TCONS_00042372	XLOC_021043	CLEC14A	7:66529030-66532065	Mock	LV	OK	2.91453	8.05127	1.46595	3.24356	5e-05	0.0127919	yes
TCONS_00042406	XLOC_021062	U6	7:72146565-72147762	Mock	LV	OK	0	1.41419	Inf	NA	5e-05	0.0127919	yes
TCONS_00042969	XLOC_021340	-	7:128575679-128588404	Mock	LV	OK	2.09158	5.67821	1.44084	2.46327	5e-05	0.0127919	yes
TCONS_00043434	XLOC_021586	SUSC-MIC1	7:27222504-27239209	Mock	LV	OK	1.33145	5.5494	2.05934	2.82636	5e-05	0.0127919	yes
TCONS_00043472	XLOC_021598	TNF	7:27549595-27552338	Mock	LV	OK	29.5366	119.478	2.01617	5.875	5e-05	0.0127919	yes
TCONS_00043606	XLOC_021640	TAP	7:29412164-29423473	Mock	LV	OK	4.70795	9.00832	0.93616	1.95692	0.0002	0.0410389	yes
TCONS_00043777	XLOC_021699	ETV7	7:36987739-37008521	Mock	LV	OK	3.09942	15.6987	2.34057	3.18991	5e-05	0.0127919	yes
TCONS_00044890	XLOC_022313	-	7:27216893-27220430	Mock	LV	OK	0.565455	1.57472	1.47761	2.48513	0.0002	0.0410389	yes
TCONS_00045418	XLOC_022633	PPBP	8:74173282-74175285	Mock	LV	OK	0.977616	5.01973	2.36027	3.86631	5e-05	0.0127919	yes
TCONS_00045426	XLOC_022639	ENSSSCG00000008963	8:74568825-74579007	Mock	LV	OK	0.783427	3.75115	2.25946	3.20876	0.0002	0.0410389	yes
TCONS_00046044	XLOC_022939	ENSSSCG00000027340	8:19492373-19708807	Mock	LV	OK	1.05525	3.19532	1.59838	2.70944	0.0001	0.0240488	yes
TCONS_00046082	XLOC_022958	TMEM156	8:31769681-31822967	Mock	LV	OK	7.24066	22.1667	1.6142	2.83899	5e-05	0.0127919	yes
TCONS_00046382	XLOC_023108	CXCL10	8:75809804-75991009	Mock	LV	OK	47.1297	1787.93	5.24551	6.11902	5e-05	0.0127919	yes
TCONS_00046660	XLOC_023255	DAPP1	8:129822229-129850879	Mock	LV	OK	5.36119	10.9864	1.03509	2.73613	5e-05	0.0127919	yes
TCONS_00046705	XLOC_023278	HERC5	8:139945978-139974969	Mock	LV	OK	21.0402	71.2459	1.75966	3.64755	5e-05	0.0127919	yes
TCONS_00046789	XLOC_023339	-	8:50124438-50124985	Mock	LV	OK	7.54328	20.8794	1.46882	3.96511	5e-05	0.0127919	yes
TCONS_00046908	XLOC_023447	-	9:3407699-3420059	Mock	LV	OK	0.523572	6.7437	3.68708	5.66547	5e-05	0.0127919	yes
TCONS_00046956	XLOC_023477	TRIM5	9:4724245-4737190	Mock	LV	OK	8.60932	19.0868	1.14861	3.05727	5e-05	0.0127919	yes
TCONS_00047258	XLOC_023636	PANX1	9:30047860-30183092	Mock	LV	OK	3.0055	8.27497	1.46115	2.39073	0.0002	0.0410389	yes
TCONS_00047326	XLOC_023680	ZC3H12C	9:42842960-42918851	Mock	LV	OK	13.4116	33.2327	1.30913	2.94102	5e-05	0.0127919	yes
TCONS_00048128	XLOC_024073	TOR3A	9:132634647-132661549	Mock	LV	OK	5.68814	20.798	1.87042	2.7465	5e-05	0.0127919	yes
TCONS_00048793	XLOC_024437	KDELC2	9:41039886-41065077	Mock	LV	OK	3.59702	10.2758	1.51438	3.28838	5e-05	0.0127919	yes
TCONS_00049243	XLOC_024680	TSPAN13	9:94864069-94874724	Mock	LV	OK	27.1447	55.975	1.04411	3.49789	5e-05	0.0127919	yes
TCONS_00049700	XLOC_024898	-	9:3359499-3359829	Mock	LV	OK	9.76445	69.222	2.82562	8.78783	5e-05	0.0127919	yes
TCONS_00049701	XLOC_024899	-	9:3402477-3402887	Mock	LV	OK	0	4.04685	Inf	NA	5e-05	0.0127919	yes
TCONS_00049702	XLOC_024900	-	9:3617192-3620100	Mock	LV	OK	11.1333	116.094	3.38234	6.9428	5e-05	0.0127919	yes
TCONS_00049705	XLOC_024903	-	9:3728284-3729817	Mock	LV	OK	1.40056	10.535	2.91112	4.93415	5e-05	0.0127919	yes
TCONS_00049736	XLOC_024934	-	9:28891171-28895677	Mock	LV	OK	2.35378	4.66557	0.987074	2.38838	0.00015	0.0331555	yes
TCONS_00049924	XLOC_025114	-	GL892312.1:8-160	Mock	LV	OK	8783.9	17578.5	1.00088	336.155	0.00015	0.0331555	yes
TCONS_00050219	XLOC_025312	HERC6	GL892728.1:1489-17710	Mock	LV	OK	62.5616	157.802	1.33477	3.41729	5e-05	0.0127919	yes
TCONS_00050220	XLOC_025313	-	GL892728.1:23679-24889	Mock	LV	OK	74.1765	231.05	1.63917	9.95529	5e-05	0.0127919	yes
TCONS_00050424	XLOC_025448	-	GL892923.1:0-211	Mock	LV	OK	30.7437	121.338	1.98067	16.76	0.0002	0.0410389	yes
TCONS_00050638	XLOC_025610	ASAP3	GL893190.1:3153-17184	Mock	LV	OK	1.69039	5.88657	1.80007	2.95299	5e-05	0.0127919	yes
TCONS_00050664	XLOC_025625	-	GL893197.1:7485-11252	Mock	LV	OK	31.5597	70.2262	1.15393	4.3085	5e-05	0.0127919	yes
TCONS_00050671	XLOC_025632	-	GL893197.1:12589-12826	Mock	LV	OK	79.7517	174.816	1.13225	9.4196	0.00015	0.0331555	yes
TCONS_00050675	XLOC_025636	-	GL893197.1:13872-14667	Mock	LV	OK	26.2718	51.3283	0.96624	3.08273	5e-05	0.0127919	yes
TCONS_00050678	XLOC_025639	-	GL893197.1:15530-15861	Mock	LV	OK	45.0902	92.627	1.03862	5.01208	0.0001	0.0240488	yes
TCONS_00051102	XLOC_025935	PAPD5	GL893669.1:62457-79803	Mock	LV	OK	18.0799	45.8319	1.34197	3.7391	5e-05	0.0127919	yes
TCONS_00051435	XLOC_026190	-	GL894007.1:2733-4796	Mock	LV	OK	0.937127	3.22428	1.78266	3.18826	5e-05	0.0127919	yes
TCONS_00051615	XLOC_026317	-	GL894173.1:1727-9409	Mock	LV	OK	5.21934	14.4403	1.46816	3.18618	5e-05	0.0127919	yes
TCONS_00051738	XLOC_026419	-	GL894265.1:2260-3839	Mock	LV	OK	223.388	1746.87	2.96715	245.265	0.00015	0.0331555	yes
TCONS_00051739	XLOC_026420	ENSSSCG00000020798	GL894265.1:4528-9214	Mock	LV	OK	4.31156	11.2737	1.38668	2.67848	5e-05	0.0127919	yes
TCONS_00051798	XLOC_026457	EVL	GL894354.1:8416-19888	Mock	LV	OK	9.06286	25.6781	1.5025	3.92854	5e-05	0.0127919	yes
TCONS_00052647	XLOC_027109	-	GL895652.1:1438-3200	Mock	LV	OK	22.5672	64.5561	1.51633	6.1451	5e-05	0.0127919	yes
TCONS_00052648	XLOC_027110	-	GL895652.1:535-1337	Mock	LV	OK	9.34539	24.9757	1.4182	3.78806	5e-05	0.0127919	yes
TCONS_00052680	XLOC_027135	-	GL895722.1:20761-20948	Mock	LV	OK	316.097	717.327	1.18227	30.8606	5e-05	0.0127919	yes
TCONS_00052842	XLOC_027242	ISG15	GL895967.2:57003-59147	Mock	LV	OK	545.847	1574.96	1.52875	2.28722	5e-05	0.0127919	yes
TCONS_00052856	XLOC_027247	-	GL895967.2:49896-51358	Mock	LV	OK	0.385051	5.20958	3.75805	4.36224	0.0002	0.0410389	yes
TCONS_00052882	XLOC_027265	ENSSSCG00000021766	GL896000.1:900-16745	Mock	LV	OK	65.8278	159.443	1.27627	3.15797	5e-05	0.0127919	yes
TCONS_00053007	XLOC_027352	-	GL896160.1:508-662	Mock	LV	OK	4282.84	9423	1.13762	275.913	5e-05	0.0127919	yes
TCONS_00053187	XLOC_027488	SNORD12	GL896253.1:208-4317	Mock	LV	OK	35.7451	91.0061	1.34822	2.81557	5e-05	0.0127919	yes
TCONS_00053284	XLOC_027559	-	GL896271.1:11980-12468	Mock	LV	OK	0	2.26432	Inf	NA	5e-05	0.0127919	yes
TCONS_00053285	XLOC_027560	-	GL896271.1:12941-13404	Mock	LV	OK	0	2.29384	Inf	NA	5e-05	0.0127919	yes
TCONS_00053316	XLOC_027583	ZNFX1	GL896282.2:2202-27979	Mock	LV	OK	1.77311	7.51831	2.08412	2.36343	5e-05	0.0127919	yes
TCONS_00053395	XLOC_027634	ENSSSCG00000026939	GL896308.1:62654-85959	Mock	LV	OK	8.8074	16.2506	0.883705	2.16951	5e-05	0.0127919	yes
TCONS_00053850	XLOC_027956	LDLR	GL896507.1:1089-4834	Mock	LV	OK	6.35617	11.8243	0.895528	2.15509	0.0002	0.0410389	yes
TCONS_00054291	XLOC_028277	ENSSSCG00000025520	JH118638.1:93887-287523	Mock	LV	OK	2.94216	9.5131	1.69304	2.64327	0.0001	0.0240488	yes
TCONS_00054324	XLOC_028301	ENSSSCG00000023901	JH118657.1:1466-7779	Mock	LV	OK	14.7616	28.145	0.931029	2.77307	5e-05	0.0127919	yes
TCONS_00054567	XLOC_028489	-	JH118841.1:144493-145739	Mock	LV	OK	2.11907	12.9372	2.61003	5.16074	5e-05	0.0127919	yes

## Sheet: Isoforms_Lena_vs_Mock
test_id	gene_id	gene	locus	sample_1	sample_2	status	value_1	value_2	log2.fold_change.	test_stat	p_value	q_value	significant
TCONS_00001167	XLOC_000548	SERPINB2	1:175502732-175517283	Mock	Lena	OK	14.52	30.8306	1.08632	2.70814	5e-05	0.0127919	yes
TCONS_00003685	XLOC_001778	ENSSSCG00000004972	1:185896829-185920615	Mock	Lena	OK	0.253996	3.8983	3.93997	4.57689	5e-05	0.0127919	yes
TCONS_00004753	XLOC_002370	-	1:94449881-94450030	Mock	Lena	OK	3994.78	10854.8	1.44215	528.467	5e-05	0.0127919	yes
TCONS_00004879	XLOC_002496	-	1:251523607-251523800	Mock	Lena	OK	162.917	388.267	1.25291	24.2478	0.0001	0.0240488	yes
TCONS_00008110	XLOC_004154	SLFN11	12:41461518-41507356	Mock	Lena	OK	2.87639	9.59864	1.73857	3.8242	5e-05	0.0127919	yes
TCONS_00008140	XLOC_004162	CCL8	12:42424409-42458852	Mock	Lena	OK	375.182	740.42	0.980753	2.47199	5e-05	0.0127919	yes
TCONS_00010047	XLOC_005126	TRANK1	13:23827599-23843363	Mock	Lena	OK	14.2951	31.7013	1.14903	2.62212	5e-05	0.0127919	yes
TCONS_00010050	XLOC_005129	-	13:23906109-23912607	Mock	Lena	OK	10.6163	24.0781	1.18144	3.24052	0.00015	0.0331555	yes
TCONS_00010053	XLOC_005131	ENSSSCG00000028912	13:23924270-23950241	Mock	Lena	OK	7.06464	15.6351	1.1461	2.5629	5e-05	0.0127919	yes
TCONS_00010055	XLOC_005132	-	13:23952052-23953622	Mock	Lena	OK	12.3211	50.0221	2.02144	7.48547	5e-05	0.0127919	yes
TCONS_00010212	XLOC_005199	CCR5	13:32547167-32551732	Mock	Lena	OK	17.6565	37.9969	1.10568	2.67511	5e-05	0.0127919	yes
TCONS_00010913	XLOC_005528	TNFSF10	13:119873806-119883953	Mock	Lena	OK	4.72572	40.0449	3.08301	5.72809	5e-05	0.0127919	yes
TCONS_00013928	XLOC_007004	ENSSSCG00000021261	14:31807453-31858571	Mock	Lena	OK	14.897	30.4588	1.03183	2.90296	5e-05	0.0127919	yes
TCONS_00014849	XLOC_007395	IFIT2	14:110179711-110190465	Mock	Lena	OK	21.6438	122.646	2.50247	3.87515	5e-05	0.0127919	yes
TCONS_00014852	XLOC_007396	IFIT3	14:110200894-110211341	Mock	Lena	OK	65.4777	281.504	2.10408	2.47175	5e-05	0.0127919	yes
TCONS_00014855	XLOC_007397	IFIT1	14:110223575-110235651	Mock	Lena	OK	28.3165	139.149	2.29691	2.7029	5e-05	0.0127919	yes
TCONS_00017056	XLOC_008327	-	14:60012778-60012919	Mock	Lena	OK	5755.55	16747.8	1.54095	1038.49	5e-05	0.0127919	yes
TCONS_00017117	XLOC_008388	-	14:148102698-148102849	Mock	Lena	OK	1506.35	4536.94	1.59066	377.842	0.00015	0.0331555	yes
TCONS_00020278	XLOC_010038	-	16:56364758-56364916	Mock	Lena	OK	5456.54	13861.5	1.34502	277.353	5e-05	0.0127919	yes
TCONS_00020910	XLOC_010372	ZNFX1	17:57190144-57221225	Mock	Lena	OK	5.42978	12.6819	1.22381	2.81455	5e-05	0.0127919	yes
TCONS_00025401	XLOC_012611	-	2:1537973-1539360	Mock	Lena	OK	151.447	748.297	2.3048	105.442	0.0001	0.0240488	yes
TCONS_00027561	XLOC_013668	ENSSSCG00000021903	2:162076799-162077818	Mock	Lena	OK	2.17806	0	#NAME?	NA	5e-05	0.0127919	yes
TCONS_00027751	XLOC_013849	-	2:145667937-145668093	Mock	Lena	OK	4994.43	10324.2	1.04763	246.248	0.00015	0.0331555	yes
TCONS_00027760	XLOC_013858	-	2:152836526-152836641	Mock	Lena	OK	0	17523.4	Inf	NA	5e-05	0.0127919	yes
TCONS_00029864	XLOC_014841	SOCS1	3:32670245-32674790	Mock	Lena	OK	4.19709	17.7076	2.07691	3.18991	5e-05	0.0127919	yes
TCONS_00030964	XLOC_015355	RSAD2	3:137666366-137683581	Mock	Lena	OK	87.2642	370.952	2.08777	3.35568	5e-05	0.0127919	yes
TCONS_00034297	XLOC_017002	-	4:122905214-122905380	Mock	Lena	OK	660.336	1671.54	1.33991	101.652	0.00015	0.0331555	yes
TCONS_00035631	XLOC_017661	-	5:2375333-2379605	Mock	Lena	OK	945.903	1989.04	1.07231	76.7857	0.0002	0.0410389	yes
TCONS_00035875	XLOC_017793	PPBP	5:18223850-18226402	Mock	Lena	OK	2.07823	15.1247	2.86348	5.38203	5e-05	0.0127919	yes
TCONS_00037945	XLOC_018889	HES4	6:57945475-57946990	Mock	Lena	OK	0.430515	4.15862	3.27197	4.13196	0.0002	0.0410389	yes
TCONS_00038239	XLOC_019034	ENSSSCG00000003528	6:74644743-74646479	Mock	Lena	OK	9.08613	22.7176	1.32208	3.0662	5e-05	0.0127919	yes
TCONS_00041131	XLOC_020452	-	6:44103390-44103559	Mock	Lena	OK	277.469	1425.57	2.36114	114.074	5e-05	0.0127919	yes
TCONS_00041241	XLOC_020562	-	6:137323926-137324080	Mock	Lena	OK	5274.61	16029.6	1.6036	442.806	5e-05	0.0127919	yes
TCONS_00041252	XLOC_020573	-	6:147556486-147556639	Mock	Lena	OK	11242.2	31721.9	1.49656	500.926	5e-05	0.0127919	yes
TCONS_00041355	XLOC_020635	EDN1	7:9132229-9159251	Mock	Lena	OK	4.88076	12.5241	1.35953	2.40146	5e-05	0.0127919	yes
TCONS_00043472	XLOC_021598	TNF	7:27549595-27552338	Mock	Lena	OK	29.5366	67.5565	1.19359	3.51484	5e-05	0.0127919	yes
TCONS_00045418	XLOC_022633	PPBP	8:74173282-74175285	Mock	Lena	OK	0.977616	3.03956	1.63652	2.58059	0.0002	0.0410389	yes
TCONS_00046382	XLOC_023108	CXCL10	8:75809804-75991009	Mock	Lena	OK	47.1297	459.846	3.28644	3.30315	5e-05	0.0127919	yes
TCONS_00046908	XLOC_023447	-	9:3407699-3420059	Mock	Lena	OK	0.523572	1.95342	1.89954	2.78649	5e-05	0.0127919	yes
TCONS_00049702	XLOC_024900	-	9:3617192-3620100	Mock	Lena	OK	11.1333	40.3487	1.85763	4.01214	5e-05	0.0127919	yes
TCONS_00049705	XLOC_024903	-	9:3728284-3729817	Mock	Lena	OK	1.40056	4.96799	1.82666	3.03367	5e-05	0.0127919	yes
TCONS_00049856	XLOC_025054	-	GL892102.1:0-148	Mock	Lena	OK	37044.1	74010.5	0.998488	604.186	5e-05	0.0127919	yes
TCONS_00049859	XLOC_025057	-	GL892135.1:0-149	Mock	Lena	OK	4044.15	12893.7	1.67275	609.331	5e-05	0.0127919	yes
TCONS_00049863	XLOC_025061	-	GL892168.1:0-151	Mock	Lena	OK	3171.03	8396.79	1.40488	424.594	0.0002	0.0410389	yes
TCONS_00049869	XLOC_025067	-	GL892257.1:0-154	Mock	Lena	OK	3519.53	10309.4	1.55051	389.585	5e-05	0.0127919	yes
TCONS_00049901	XLOC_025091	-	GL892292.1:6327-6492	Mock	Lena	OK	500.921	1411.14	1.4942	111.125	0.0002	0.0410389	yes
TCONS_00049924	XLOC_025114	-	GL892312.1:8-160	Mock	Lena	OK	8783.9	19966.2	1.18462	427.077	5e-05	0.0127919	yes
TCONS_00049957	XLOC_025138	-	GL892346.1:0-162	Mock	Lena	OK	15870.8	36235.1	1.19101	196.808	5e-05	0.0127919	yes
TCONS_00049962	XLOC_025143	-	GL892368.1:5-163	Mock	Lena	OK	1594.67	4158.17	1.38269	214.848	5e-05	0.0127919	yes
TCONS_00050058	XLOC_025204	-	GL892479.1:14-172	Mock	Lena	OK	10933.9	24512	1.16468	264.559	5e-05	0.0127919	yes
TCONS_00050233	XLOC_025326	-	GL892734.1:1-194	Mock	Lena	OK	2299.17	3997.82	0.798101	23.9064	0.00015	0.0331555	yes
TCONS_00050510	XLOC_025521	-	GL893034.1:0-228	Mock	Lena	OK	9527.44	21298.7	1.16061	763.52	0.00015	0.0331555	yes
TCONS_00050887	XLOC_025795	-	GL893446.1:0-255	Mock	Lena	OK	535.4	1600.36	1.57971	115.759	5e-05	0.0127919	yes
TCONS_00050921	XLOC_025823	-	GL893496.1:41226-41362	Mock	Lena	OK	52317.5	127773	1.28821	1849.9	5e-05	0.0127919	yes
TCONS_00050992	XLOC_025866	-	GL893571.2:93286-93443	Mock	Lena	OK	764.428	3083.17	2.01196	268.766	5e-05	0.0127919	yes
TCONS_00051019	XLOC_025886	-	GL893611.1:5507-5661	Mock	Lena	OK	2145.42	5805.46	1.43615	318.932	5e-05	0.0127919	yes
TCONS_00051459	XLOC_026201	-	GL894012.1:53-197	Mock	Lena	OK	15026.1	35661.6	1.2469	854.448	5e-05	0.0127919	yes
TCONS_00051966	XLOC_026588	-	GL894574.1:73842-74013	Mock	Lena	OK	561.619	1460.02	1.37832	77.6136	5e-05	0.0127919	yes
TCONS_00053007	XLOC_027352	-	GL896160.1:508-662	Mock	Lena	OK	4282.84	15971.8	1.89889	489.748	5e-05	0.0127919	yes
TCONS_00053041	XLOC_027380	-	GL896188.1:1752-1913	Mock	Lena	OK	1972.5	4981.25	1.33648	184.279	5e-05	0.0127919	yes
TCONS_00053067	XLOC_027398	IL8	GL896202.2:40862-43088	Mock	Lena	OK	0	8.7432	Inf	NA	5e-05	0.0127919	yes
TCONS_00053140	XLOC_027453	-	GL896231.1:13750-14749	Mock	Lena	OK	4302.01	14490.4	1.75202	391.241	5e-05	0.0127919	yes
TCONS_00053143	XLOC_027455	-	GL896231.1:22478-24246	Mock	Lena	OK	1645.67	3711.49	1.17332	90.33	5e-05	0.0127919	yes
TCONS_00053491	XLOC_027698	-	GL896354.1:1835-1976	Mock	Lena	OK	7135.17	22510.9	1.6576	1143.8	5e-05	0.0127919	yes
TCONS_00053492	XLOC_027699	-	GL896354.1:3664-3785	Mock	Lena	OK	77144.5	183984	1.25394	3534.12	5e-05	0.0127919	yes
TCONS_00053572	XLOC_027759	-	GL896380.1:2027-2193	Mock	Lena	OK	592.839	1862.34	1.6514	104.783	5e-05	0.0127919	yes
TCONS_00053710	XLOC_027856	-	GL896441.1:205-352	Mock	Lena	OK	25802.2	70231.2	1.44462	884.128	5e-05	0.0127919	yes
TCONS_00053883	XLOC_027982	-	GL896530.1:188-440	Mock	Lena	OK	7573.83	20568	1.44131	231.66	5e-05	0.0127919	yes
TCONS_00053904	XLOC_028002	-	GL896539.1:5-139	Mock	Lena	OK	98421.9	190062	0.949414	1655.75	5e-05	0.0127919	yes
TCONS_00053961	XLOC_028040	-	GL896650.1:0-147	Mock	Lena	OK	10464	31365	1.58373	841.343	5e-05	0.0127919	yes
TCONS_00053962	XLOC_028041	-	GL896661.1:0-147	Mock	Lena	OK	5616.53	15394.6	1.45467	624.118	5e-05	0.0127919	yes
TCONS_00054321	XLOC_028298	RPL31	JH118655.1:20737-27862	Mock	Lena	OK	0	2.81428	Inf	NA	5e-05	0.0127919	yes

## Sheet: Isoforms_LV_vs_Lena
test_id	gene_id	gene	locus	sample_1	sample_2	status	value_1	value_2	log2.fold_change.	test_stat	p_value	q_value	significant
TCONS_00000329	XLOC_000163	RPLP1	1:50172727-50173054	Lena	LV	OK	37.899	88.6745	1.22636	5.60361	0.00015	0.0331555	yes
TCONS_00003685	XLOC_001778	ENSSSCG00000004972	1:185896829-185920615	Lena	LV	OK	3.8983	1.23324	-1.66039	-2.64941	0.00015	0.0331555	yes
TCONS_00004785	XLOC_002402	-	1:133454080-133458152	Lena	LV	OK	0.323538	1.74907	2.43458	3.80701	5e-05	0.0127919	yes
TCONS_00006189	XLOC_003149	ARL5B	10:77145930-77171805	Lena	LV	OK	5.59825	10.9529	0.968262	2.95217	5e-05	0.0127919	yes
TCONS_00006233	XLOC_003186	-	10:37441078-37441779	Lena	LV	OK	41.4522	75.2366	0.859985	2.9454	0.00015	0.0331555	yes
TCONS_00009318	XLOC_004718	ENSSSCG00000030066	12:42517992-42518988	Lena	LV	OK	0	27.5	Inf	NA	5e-05	0.0127919	yes
TCONS_00009633	XLOC_004870	ACADVL	12:54859684-54863767	Lena	LV	OK	0.716115	5.19719	2.85947	3.99532	5e-05	0.0127919	yes
TCONS_00010050	XLOC_005129	-	13:23906109-23912607	Lena	LV	OK	24.0781	53.3537	1.14787	3.56563	5e-05	0.0127919	yes
TCONS_00010212	XLOC_005199	CCR5	13:32547167-32551732	Lena	LV	OK	37.9969	77.5598	1.02943	2.29668	0.00015	0.0331555	yes
TCONS_00010913	XLOC_005528	TNFSF10	13:119873806-119883953	Lena	LV	OK	40.0449	109.024	1.44496	2.60696	5e-05	0.0127919	yes
TCONS_00012864	XLOC_006409	KIAA0226	13:143893849-143947326	Lena	LV	OK	5.24875	11.8261	1.17192	2.48937	5e-05	0.0127919	yes
TCONS_00017090	XLOC_008361	-	14:109983043-109983217	Lena	LV	OK	297.578	1828.52	2.61934	111.314	5e-05	0.0127919	yes
TCONS_00019131	XLOC_009430	-	15:52424186-52429806	Lena	LV	OK	0.174456	1.54109	3.14302	4.34824	5e-05	0.0127919	yes
TCONS_00021132	XLOC_010468	IDO1	17:10806298-10928953	Lena	LV	OK	97.2628	229.632	1.23937	2.64379	0.00015	0.0331555	yes
TCONS_00021212	XLOC_010511	JAG1	17:22065490-22104528	Lena	LV	OK	6.51353	12.1672	0.90148	2.16427	0.0001	0.0240488	yes
TCONS_00027745	XLOC_013843	-	2:140220918-140227757	Lena	LV	OK	0.703661	1.77901	1.33812	2.75352	5e-05	0.0127919	yes
TCONS_00030528	XLOC_015131	MXD1	3:75911847-75939798	Lena	LV	OK	7.43127	14.5537	0.969701	2.4267	0.00015	0.0331555	yes
TCONS_00041131	XLOC_020452	-	6:44103390-44103559	Lena	LV	OK	1425.57	398.238	-1.83984	-133.519	0.0001	0.0240488	yes
TCONS_00041355	XLOC_020635	EDN1	7:9132229-9159251	Lena	LV	OK	12.5241	32.4738	1.37457	2.90214	5e-05	0.0127919	yes
TCONS_00043472	XLOC_021598	TNF	7:27549595-27552338	Lena	LV	OK	67.5565	119.478	0.822579	2.43098	0.0001	0.0240488	yes
TCONS_00046908	XLOC_023447	-	9:3407699-3420059	Lena	LV	OK	1.95342	6.7437	1.78754	3.30225	5e-05	0.0127919	yes
TCONS_00049243	XLOC_024680	TSPAN13	9:94864069-94874724	Lena	LV	OK	26.8049	55.975	1.06229	3.63201	5e-05	0.0127919	yes
TCONS_00049700	XLOC_024898	-	9:3359499-3359829	Lena	LV	OK	24.2815	69.222	1.51137	5.52833	5e-05	0.0127919	yes
TCONS_00049702	XLOC_024900	-	9:3617192-3620100	Lena	LV	OK	40.3487	116.094	1.5247	3.05757	5e-05	0.0127919	yes
TCONS_00050669	XLOC_025630	-	GL893197.1:11505-11886	Lena	LV	OK	34.9096	77.1037	1.14317	4.79742	5e-05	0.0127919	yes
TCONS_00050921	XLOC_025823	-	GL893496.1:41226-41362	Lena	LV	OK	127773	54793.2	-1.22151	-1885.22	5e-05	0.0127919	yes
TCONS_00053067	XLOC_027398	IL8	GL896202.2:40862-43088	Lena	LV	OK	8.7432	0	#NAME?	NA	5e-05	0.0127919	yes
TCONS_00053140	XLOC_027453	-	GL896231.1:13750-14749	Lena	LV	OK	14490.4	6137.04	-1.23948	-444.3	5e-05	0.0127919	yes
TCONS_00053491	XLOC_027698	-	GL896354.1:1835-1976	Lena	LV	OK	22510.9	6752.26	-1.73718	-1298.36	5e-05	0.0127919	yes
TCONS_00053492	XLOC_027699	-	GL896354.1:3664-3785	Lena	LV	OK	183984	69333.9	-1.40794	-4118.02	5e-05	0.0127919	yes
TCONS_00053710	XLOC_027856	-	GL896441.1:205-352	Lena	LV	OK	70231.2	39659.7	-0.824437	-717.233	0.0002	0.0410389	yes
TCONS_00053962	XLOC_028041	-	GL896661.1:0-147	Lena	LV	OK	15394.6	5145.01	-1.58118	-850.766	5e-05	0.0127919	yes
TCONS_00054321	XLOC_028298	RPL31	JH118655.1:20737-27862	Lena	LV	OK	2.81428	0	#NAME?	NA	5e-05	0.0127919	yes
TCONS_00054567	XLOC_028489	-	JH118841.1:144493-145739	Lena	LV	OK	4.71395	12.9372	1.45652	3.22124	5e-05	0.0127919	yes

## Sheet: TSS_LV_vs_Mock
test_id	gene_id	gene	locus	sample_1	sample_2	status	value_1	value_2	log2.fold_change.	test_stat	p_value	q_value	significant
TSS10086	XLOC_007497	DUSP5	14:131791152-131804261	Mock	LV	OK	8.66274	22.9207	1.40375	3.89322	5e-05	0.00901898	yes
TSS10232	XLOC_007600	ENSSSCG00000009583	14:933586-957378	Mock	LV	OK	11.9972	21.3815	0.833669	2.08914	0.00035	0.0450479	yes
TSS1033	XLOC_000775	-	1:242681342-242683552	Mock	LV	OK	7.78968	16.1127	1.04856	3.27236	5e-05	0.00901898	yes
TSS1074	XLOC_000810	ENSSSCG00000005260	1:251538433-251552195	Mock	LV	OK	19.3533	40.9144	1.08003	2.3425	5e-05	0.00901898	yes
TSS10780	XLOC_007975	PPA1	14:79052524-79088209	Mock	LV	OK	52.9364	101.709	0.942119	2.29783	0.00035	0.0450479	yes
TSS10928	XLOC_008082	ATAD1	14:108795829-108866478	Mock	LV	OK	29.4653	56.3343	0.934994	3.00285	5e-05	0.00901898	yes
TSS10970	XLOC_008109	ENSSSCG00000010491	14:116299373-116369356	Mock	LV	OK	1.36781	5.7992	2.08398	2.18396	0.0002	0.0285688	yes
TSS11002	XLOC_008133	SLC25A28	14:120241401-120251848	Mock	LV	OK	35.6346	78.2728	1.13523	2.73195	5e-05	0.00901898	yes
TSS11297	XLOC_008361	-	14:109983043-109983217	Mock	LV	OK	81.688	1828.52	4.48441	121.743	5e-05	0.00901898	yes
TSS1166	XLOC_000870	TDRD7	1:267342109-267425086	Mock	LV	OK	29.2245	50.1148	0.778058	2.23157	0.0003	0.0402913	yes
TSS12109	XLOC_009002	ENSSSCG00000015786	15:52431165-52518969	Mock	LV	OK	3.28619	8.14257	1.30907	2.63724	5e-05	0.00901898	yes
TSS12238	XLOC_009091	IFIH1	15:76416340-76477659	Mock	LV	OK	19.3144	86.9962	2.17127	4.81191	5e-05	0.00901898	yes
TSS12654	XLOC_009399	ENSSSCG00000016396	15:157132379-157151740	Mock	LV	OK	93.4543	162.117	0.794701	2.80387	0.0001	0.0164747	yes
TSS12685	XLOC_009430	-	15:52424186-52429806	Mock	LV	OK	0	1.54109	Inf	NA	5e-05	0.00901898	yes
TSS1275	XLOC_000951	-	1:286259918-286276399	Mock	LV	OK	3.22202	7.42138	1.20372	2.32318	0.0002	0.0285688	yes
TSS13143	XLOC_009809	RICTOR	16:25357082-25498073	Mock	LV	OK	4.28789	8.63538	1.00999	2.64029	0.00015	0.0227411	yes
TSS13220	XLOC_009863	PLK2	16:40067322-40073386	Mock	LV	OK	29.633	65.1255	1.13602	2.9357	5e-05	0.00901898	yes
TSS13450	XLOC_010038	-	16:56364758-56364916	Mock	LV	OK	5456.54	13965	1.35576	264.388	5e-05	0.00901898	yes
TSS13692	XLOC_010233	ENSSSCG00000022547	17:40338461-40456280	Mock	LV	OK	1.4255	4.71101	1.72457	2.55932	0.0001	0.0164747	yes
TSS13890	XLOC_010372	ZNFX1	17:57190144-57221225	Mock	LV	OK	5.42978	20.8016	1.93773	4.56701	5e-05	0.00901898	yes
TSS14048	XLOC_010468	IDO1	17:10806298-10928953	Mock	LV	OK	68.8044	288.992	2.07045	5.26334	5e-05	0.00901898	yes
TSS14105	XLOC_010511	JAG1	17:22065490-22104528	Mock	LV	OK	3.85186	12.5771	1.70718	4.21994	5e-05	0.00901898	yes
TSS14310	XLOC_010655	SAMHD1	17:45549109-45582808	Mock	LV	OK	2.65132	5.38782	1.02299	2.30798	0.00035	0.0450479	yes
TSS1435	XLOC_001075	RALGDS	1:306700406-306714090	Mock	LV	OK	22.8012	40.9531	0.84486	2.14851	0.00015	0.0227411	yes
TSS14477	XLOC_010763	ZBP1	17:65131152-65155533	Mock	LV	OK	31.1092	99.7854	1.68149	2.74311	5e-05	0.00901898	yes
TSS14618	XLOC_010882	NUB1	18:6247052-6274899	Mock	LV	OK	27.9939	61.3675	1.13236	2.90146	5e-05	0.00901898	yes
TSS14674	XLOC_010928	PARP12	18:10181400-10223526	Mock	LV	OK	9.28998	17.3756	0.903315	2.37884	0.00015	0.0227411	yes
TSS15013	XLOC_011172	GIMAP8	18:6893609-6907372	Mock	LV	OK	71.1005	134.283	0.917348	2.13166	5e-05	0.00901898	yes
TSS15275	XLOC_011387	STK17A	18:56219323-56255521	Mock	LV	OK	25.704	52.7303	1.03664	2.65622	5e-05	0.00901898	yes
TSS15301	XLOC_011410	-	18:6365632-6366952	Mock	LV	OK	21.5111	44.8495	1.06001	3.11974	5e-05	0.00901898	yes
TSS15302	XLOC_011411	-	18:6602892-6604415	Mock	LV	OK	37.7782	80.8313	1.09736	3.28971	5e-05	0.00901898	yes
TSS15497	XLOC_011568	BATF2	2:6312309-6321081	Mock	LV	OK	9.40668	38.0623	2.0166	4.06781	5e-05	0.00901898	yes
TSS15650	XLOC_011680	UBE2L6	2:12987516-13002993	Mock	LV	OK	138.61	310.623	1.16413	2.92261	5e-05	0.00901898	yes
TSS15760	XLOC_011755	LMO2	2:29411331-29422818	Mock	LV	OK	23.6222	50.774	1.10394	2.73481	5e-05	0.00901898	yes
TSS1639	XLOC_001234	STX11	1:23480021-23510485	Mock	LV	OK	87.3205	223.808	1.35787	3.66371	5e-05	0.00901898	yes
TSS16682	XLOC_012420	PHF15	2:142394247-142446393	Mock	LV	OK	2.57393	6.58224	1.35461	2.74825	5e-05	0.00901898	yes
TSS1705	XLOC_001281	ENSSSCG00000022533	1:35795800-35851239	Mock	LV	OK	4.60733	12.3542	1.423	2.63389	5e-05	0.00901898	yes
TSS17458	XLOC_012978	ADM	2:52576214-52580318	Mock	LV	OK	52.4343	88.349	0.752702	1.9906	0.0003	0.0402913	yes
TSS17554	XLOC_013054	HSH2D	2:61050295-61057022	Mock	LV	OK	1.16101	5.81689	2.32487	3.02255	5e-05	0.00901898	yes
TSS17571	XLOC_013067	CASP14	2:62080274-62089892	Mock	LV	OK	10.4544	5.02341	-1.05737	-2.25221	5e-05	0.00901898	yes
TSS17855	XLOC_013282	GADD45B	2:76659057-76661492	Mock	LV	OK	2.3796	6.29229	1.40287	2.53673	5e-05	0.00901898	yes
TSS18055	XLOC_013423	ARRDC3	2:101569558-101584378	Mock	LV	OK	30.9028	59.7428	0.951028	2.73145	5e-05	0.00901898	yes
TSS18158	XLOC_013498	IRF1	2:140229793-140252687	Mock	LV	OK	65.4101	131.504	1.00752	2.46496	5e-05	0.00901898	yes
TSS18233	XLOC_013554	HBEGF	2:148045575-148058378	Mock	LV	OK	8.10891	16.0029	0.980749	2.46999	5e-05	0.00901898	yes
TSS18366	XLOC_013668	ENSSSCG00000021903	2:162076799-162077818	Mock	LV	OK	2.17806	0	#NAME?	NA	5e-05	0.00901898	yes
TSS18548	XLOC_013843	-	2:140220918-140227757	Mock	LV	OK	0.298895	1.77901	2.57336	4.59176	5e-05	0.00901898	yes
TSS18563	XLOC_013858	-	2:152836526-152836641	Mock	LV	OK	0	10707.1	Inf	NA	5e-05	0.00901898	yes
TSS19350	XLOC_014415	ENSSSCG00000025233	3:90333167-90336056	Mock	LV	OK	2.07377	6.34859	1.61418	3.85895	5e-05	0.00901898	yes
TSS19351	XLOC_014416	PNPT1	3:90413972-90422822	Mock	LV	OK	12.0792	35.8686	1.5702	4.51777	5e-05	0.00901898	yes
TSS19461	XLOC_014495	SPAST	3:114453799-114512494	Mock	LV	OK	5.25176	11.8628	1.17557	2.74309	5e-05	0.00901898	yes
TSS19599	XLOC_014589	CMPK2	3:137688567-137704282	Mock	LV	OK	32.3301	109.173	1.75567	3.94067	5e-05	0.00901898	yes
TSS19864	XLOC_014789	RBBP6	3:22536764-22571147	Mock	LV	OK	10.1311	17.8984	0.821047	2.23388	0.00025	0.0351023	yes
TSS19926	XLOC_014841	SOCS1	3:32670245-32674790	Mock	LV	OK	4.19709	35.6562	3.08669	4.6911	5e-05	0.00901898	yes
TSS20062	XLOC_014932	ZNF598	3:42208934-42218882	Mock	LV	OK	6.60418	17.2009	1.38104	3.31166	5e-05	0.00901898	yes
TSS20334	XLOC_015131	MXD1	3:75911847-75939798	Mock	LV	OK	5.19763	19.0681	1.87524	3.31575	5e-05	0.00901898	yes
TSS20390	XLOC_015177	ENSSSCG00000022880	3:90359456-90371194	Mock	LV	OK	11.541	29.2478	1.34157	2.86354	5e-05	0.00901898	yes
TSS20392	XLOC_015178	-	3:90395356-90398974	Mock	LV	OK	11.7824	29.8361	1.34043	4.78982	0.00035	0.0450479	yes
TSS20630	XLOC_015355	RSAD2	3:137666366-137683581	Mock	LV	OK	100.196	978.581	3.28787	4.92246	5e-05	0.00901898	yes
TSS20687	XLOC_015405	-	3:9558581-9561941	Mock	LV	OK	0.426904	1.26284	1.56469	2.43204	0.0003	0.0402913	yes
TSS20787	XLOC_015505	-	3:59509673-59510569	Mock	LV	OK	11.5241	24.398	1.0821	2.97119	5e-05	0.00901898	yes
TSS21127	XLOC_015756	NBN	4:51264094-51288540	Mock	LV	OK	11.4821	27.2149	1.24502	2.67278	0.0001	0.0164747	yes
TSS21196	XLOC_015808	VCPIP1	4:74259676-74279527	Mock	LV	OK	14.8138	51.8969	1.8087	4.62541	5e-05	0.00901898	yes
TSS21470	XLOC_016002	ADAR	4:103980312-104023302	Mock	LV	OK	11.5667	38.9693	1.75237	3.48621	5e-05	0.00901898	yes
TSS2171	XLOC_001619	ENSSSCG00000020666	1:144621555-144641473	Mock	LV	OK	48.6178	89.7876	0.885032	2.33906	5e-05	0.00901898	yes
TSS21808	XLOC_016223	ENSSSCG00000027014,GBP1	4:139275573-139676550	Mock	LV	OK	13.0966	95.9356	2.87287	3.20714	0.0001	0.0164747	yes
TSS22138	XLOC_016441	VCPIP1	4:73957675-74223591	Mock	LV	OK	16.0724	49.4435	1.6212	3.925	5e-05	0.00901898	yes
TSS22318	XLOC_016570	MNDA	4:99372428-99430974	Mock	LV	OK	5.18647	35.6124	2.77956	5.52507	5e-05	0.00901898	yes
TSS22320	XLOC_016570	MNDA	4:99372428-99430974	Mock	LV	OK	0.594197	10.5761	4.15372	2.95949	5e-05	0.00901898	yes
TSS2257	XLOC_001682	CHSY1	1:155959953-156033821	Mock	LV	OK	7.18811	14.9836	1.0597	2.83617	5e-05	0.00901898	yes
TSS22585	XLOC_016749	SLC22A15	4:114752825-114845145	Mock	LV	OK	4.15227	7.50041	0.85307	2.17172	0.00035	0.0450479	yes
TSS22873	XLOC_016979	-	4:107817363-107821077	Mock	LV	OK	0.204414	1.31012	2.68013	3.57448	5e-05	0.00901898	yes
TSS22896	XLOC_017002	-	4:122905214-122905380	Mock	LV	OK	660.336	1785.21	1.43482	104.207	5e-05	0.00901898	yes
TSS22966	XLOC_017059	NHP2L1	5:4262170-4271206	Mock	LV	OK	34.2877	7.97436	-2.10425	-2.53536	5e-05	0.00901898	yes
TSS23222	XLOC_017257	MYL6	5:23123885-23127111	Mock	LV	OK	15.4437	6.09529	-1.34126	-2.13669	0.0001	0.0164747	yes
TSS23276	XLOC_017295	ENSSSCG00000000457	5:29476360-29800775	Mock	LV	OK	9.68307	19.1975	0.987382	2.78019	5e-05	0.00901898	yes
TSS2333	XLOC_001739	PMAIP1	1:178852005-178857590	Mock	LV	OK	8.31625	21.5634	1.37458	2.71897	5e-05	0.00901898	yes
TSS23524	XLOC_017471	PARP11	5:68750884-68791418	Mock	LV	OK	3.44889	12.958	1.90964	2.84869	5e-05	0.00901898	yes
TSS23558	XLOC_017494	UBP	5:72536454-72596714	Mock	LV	OK	42.5449	154.289	1.85858	3.96829	5e-05	0.00901898	yes
TSS23604	XLOC_017531	KIAA1033	5:82604178-82645895	Mock	LV	OK	19.3839	35.5728	0.875917	2.73024	0.0002	0.0285688	yes
TSS2377	XLOC_001768	SMAD3	1:182896346-182926415	Mock	LV	OK	1.66915	4.53632	1.44241	3.13633	5e-05	0.00901898	yes
TSS23952	XLOC_017793	PPBP	5:18223850-18226402	Mock	LV	OK	2.07823	14.2168	2.77417	5.42283	5e-05	0.00901898	yes
TSS24070	XLOC_017885	STAT2	5:23280595-23294700	Mock	LV	OK	57.0895	118.745	1.05657	2.32937	5e-05	0.00901898	yes
TSS24204	XLOC_017994	ENSSSCG00000000563	5:52370075-52392575	Mock	LV	OK	4.17234	11.2581	1.43204	2.96385	5e-05	0.00901898	yes
TSS24365	XLOC_018116	BID	5:72118716-72143297	Mock	LV	OK	34.5559	80.464	1.21941	3.58143	5e-05	0.00901898	yes
TSS24415	XLOC_018154	ENSSSCG00000030508	5:82860863-82871942	Mock	LV	OK	16.2942	30.7779	0.917537	2.3294	0.00015	0.0227411	yes
TSS24527	XLOC_018240	PIM3	5:111031425-111032812	Mock	LV	OK	3.83131	13.2472	1.78977	4.28139	5e-05	0.00901898	yes
TSS2487	XLOC_001852	ISG20	1:212616922-212628410	Mock	LV	OK	11.1775	36.0597	1.68979	2.49056	0.0001	0.0164747	yes
TSS25382	XLOC_018889	HES4	6:57945475-57946990	Mock	LV	OK	0.430515	9.30236	4.43346	5.70504	5e-05	0.00901898	yes
TSS25902	XLOC_019280	PDE4B	6:134870760-134915580	Mock	LV	OK	12.5319	27.7029	1.14443	2.83327	5e-05	0.00901898	yes
TSS2626	XLOC_001951	ENSSSCG00000024257	1:251419443-251461842	Mock	LV	OK	22.3489	49.6527	1.15167	3.20032	5e-05	0.00901898	yes
TSS2628	XLOC_001952	FAM108B1	1:251717264-251759219	Mock	LV	OK	6.1664	14.079	1.19105	2.481	0.00015	0.0227411	yes
TSS26295	XLOC_019580	RHPN2	6:38328022-38417716	Mock	LV	OK	2.09714	22.8467	3.44549	7.03549	5e-05	0.00901898	yes
TSS26421	XLOC_019669	SERTAD1	6:44446809-44450588	Mock	LV	OK	29.8981	56.5499	0.919471	2.20292	0.00015	0.0227411	yes
TSS26855	XLOC_019951	-	6:63928601-63932017	Mock	LV	OK	4.63549	11.8699	1.35651	2.64449	5e-05	0.00901898	yes
TSS26972	XLOC_020039	FABP3	6:75996930-75997332	Mock	LV	OK	39.4028	17.1243	-1.20225	-3.84921	0.0002	0.0285688	yes
TSS27118	XLOC_020153	RLF	6:89147721-89241759	Mock	LV	OK	8.03748	13.8266	0.782636	2.32103	0.0003	0.0402913	yes
TSS27163	XLOC_020185	ENSSSCG00000023052	6:96820603-96891401	Mock	LV	OK	9.68146	19.4176	1.00407	2.78607	5e-05	0.00901898	yes
TSS27259	XLOC_020251	IFI44	6:124790062-124806819	Mock	LV	OK	35.0496	91.9961	1.39217	3.88564	5e-05	0.00901898	yes
TSS27260	XLOC_020252	IFI44L	6:124816716-124835978	Mock	LV	OK	47.6487	104.34	1.13079	2.80132	5e-05	0.00901898	yes
TSS27636	XLOC_020562	-	6:137323926-137324080	Mock	LV	OK	5274.61	12041.4	1.19087	310.301	5e-05	0.00901898	yes
TSS27730	XLOC_020635	EDN1	7:9132229-9159251	Mock	LV	OK	4.88076	32.4738	2.7341	5.04034	5e-05	0.00901898	yes
TSS27746	XLOC_020643	GMPR	7:12850722-12893472	Mock	LV	OK	4.9202	18.4511	1.90691	3.23569	5e-05	0.00901898	yes
TSS27847	XLOC_020726	TRIM26	7:24795833-24820308	Mock	LV	OK	20.927	52.9799	1.34008	3.10557	5e-05	0.00901898	yes
TSS28081	XLOC_020856	PIM1	7:37691962-37697467	Mock	LV	OK	12.8556	24.8138	0.948751	2.67936	5e-05	0.00901898	yes
TSS2809	XLOC_002082	C9ORF91	1:286220698-286241331	Mock	LV	OK	3.45134	6.99216	1.01858	2.39841	5e-05	0.00901898	yes
TSS28336	XLOC_021043	CLEC14A	7:66529030-66532065	Mock	LV	OK	2.91453	8.05127	1.46595	3.24356	5e-05	0.00901898	yes
TSS28358	XLOC_021062	U6	7:72146565-72147762	Mock	LV	OK	0	1.41419	Inf	NA	5e-05	0.00901898	yes
TSS28726	XLOC_021340	-	7:128575679-128588404	Mock	LV	OK	2.09158	5.67821	1.44084	2.46327	5e-05	0.00901898	yes
TSS29042	XLOC_021586	SUSC-MIC1	7:27222504-27239209	Mock	LV	OK	1.37726	6.26153	2.18471	3.02956	5e-05	0.00901898	yes
TSS29068	XLOC_021598	TNF	7:27549595-27552338	Mock	LV	OK	29.5366	119.478	2.01617	5.875	5e-05	0.00901898	yes
TSS29145	XLOC_021640	TAP	7:29412164-29423473	Mock	LV	OK	4.70795	9.00832	0.93616	1.95692	0.0002	0.0285688	yes
TSS29200	XLOC_021669	DAXX	7:34180625-34184970	Mock	LV	OK	15.8729	35.9394	1.179	2.85944	5e-05	0.00901898	yes
TSS29247	XLOC_021699	ETV7	7:36987739-37008521	Mock	LV	OK	3.10143	15.6989	2.33966	3.16165	5e-05	0.00901898	yes
TSS29495	XLOC_021882	PML	7:64023129-64071586	Mock	LV	OK	40.8109	89.9297	1.13984	2.47594	5e-05	0.00901898	yes
TSS29553	XLOC_021929	KHNYN	7:80122130-80136152	Mock	LV	OK	9.36352	19.2108	1.03679	2.06975	0.00035	0.0450479	yes
TSS2964	XLOC_002206	SETX	1:306152233-306229783	Mock	LV	OK	13.1764	35.1599	1.41598	2.69552	5e-05	0.00901898	yes
TSS30044	XLOC_022313	-	7:27216893-27220430	Mock	LV	OK	0.565455	1.57472	1.47761	2.48513	0.0002	0.0285688	yes
TSS30433	XLOC_022633	PPBP	8:74173282-74175285	Mock	LV	OK	0.977616	5.01973	2.36027	3.86631	5e-05	0.00901898	yes
TSS30441	XLOC_022639	ENSSSCG00000008963	8:74568825-74579007	Mock	LV	OK	0.783427	3.75115	2.25946	3.20876	0.0002	0.0285688	yes
TSS30865	XLOC_022939	ENSSSCG00000027340	8:19492373-19708807	Mock	LV	OK	1.05525	3.19532	1.59838	2.70944	0.0001	0.0164747	yes
TSS30890	XLOC_022958	ENSSSCG00000023785,TMEM156	8:31769681-31822967	Mock	LV	OK	7.50225	24.0065	1.67803	2.67064	5e-05	0.00901898	yes
TSS31082	XLOC_023108	CXCL10	8:75809804-75991009	Mock	LV	OK	47.1297	1787.93	5.24551	6.11902	5e-05	0.00901898	yes
TSS31197	XLOC_023193	KIAA1109	8:108893586-109093669	Mock	LV	OK	2.30764	4.57474	0.987273	2.26646	0.00015	0.0227411	yes
TSS31269	XLOC_023255	DAPP1	8:129822229-129850879	Mock	LV	OK	5.36119	10.9864	1.03509	2.73613	5e-05	0.00901898	yes
TSS31300	XLOC_023278	HERC5	8:139945978-139974969	Mock	LV	OK	25.1723	81.4567	1.6942	4.01772	5e-05	0.00901898	yes
TSS31370	XLOC_023339	-	8:50124438-50124985	Mock	LV	OK	7.54328	20.8794	1.46882	3.96511	5e-05	0.00901898	yes
TSS31483	XLOC_023447	-	9:3407699-3420059	Mock	LV	OK	0.523572	6.7437	3.68708	5.66547	5e-05	0.00901898	yes
TSS31522	XLOC_023477	TRIM5	9:4724245-4737190	Mock	LV	OK	8.60932	19.0868	1.14861	3.05662	5e-05	0.00901898	yes
TSS31570	XLOC_023524	TRIM21	9:6536120-6545152	Mock	LV	OK	13.9979	43.539	1.6371	3.17063	5e-05	0.00901898	yes
TSS31727	XLOC_023636	PANX1	9:30047860-30183092	Mock	LV	OK	3.0055	8.27497	1.46115	2.39073	0.0002	0.0285688	yes
TSS31780	XLOC_023680	ZC3H12C	9:42842960-42918851	Mock	LV	OK	13.4116	33.2327	1.30913	2.94102	5e-05	0.00901898	yes
TSS32155	XLOC_023966	DBF4	9:101840272-101871582	Mock	LV	OK	3.77053	8.75442	1.21524	2.77206	5e-05	0.00901898	yes
TSS3222	XLOC_002448	-	1:175993118-175995416	Mock	LV	OK	1.15374	3.10104	1.42644	2.58684	0.0001	0.0164747	yes
TSS32296	XLOC_024073	TOR3A	9:132634647-132661549	Mock	LV	OK	8.49134	28.6071	1.75231	3.56709	5e-05	0.00901898	yes
TSS3270	XLOC_002496	-	1:251523607-251523800	Mock	LV	OK	162.917	486.81	1.57923	30.7677	5e-05	0.00901898	yes
TSS33086	XLOC_024680	TSPAN13	9:94864069-94874724	Mock	LV	OK	27.1447	55.975	1.04411	3.49789	5e-05	0.00901898	yes
TSS33386	XLOC_024898	-	9:3359499-3359829	Mock	LV	OK	9.76445	69.222	2.82562	8.78783	5e-05	0.00901898	yes
TSS33387	XLOC_024899	-	9:3402477-3402887	Mock	LV	OK	0	4.04685	Inf	NA	5e-05	0.00901898	yes
TSS33388	XLOC_024900	-	9:3617192-3620100	Mock	LV	OK	11.1333	116.094	3.38234	6.9428	5e-05	0.00901898	yes
TSS33391	XLOC_024903	-	9:3728284-3729817	Mock	LV	OK	1.40056	10.535	2.91112	4.93415	5e-05	0.00901898	yes
TSS33411	XLOC_024923	-	9:13924172-13927079	Mock	LV	OK	0.862619	2.20845	1.35624	2.50719	0.00025	0.0351023	yes
TSS33422	XLOC_024934	-	9:28891171-28895677	Mock	LV	OK	2.35378	4.66557	0.987074	2.38838	0.00015	0.0227411	yes
TSS33555	XLOC_025067	-	GL892257.1:0-154	Mock	LV	OK	3519.53	7284.75	1.0495	246.864	0.00025	0.0351023	yes
TSS33605	XLOC_025114	-	GL892312.1:8-160	Mock	LV	OK	8783.9	17578.5	1.00088	336.155	0.00015	0.0227411	yes
TSS33834	XLOC_025312	HERC6	GL892728.1:1489-17710	Mock	LV	OK	62.5616	157.802	1.33477	3.41729	5e-05	0.00901898	yes
TSS33835	XLOC_025313	-	GL892728.1:23679-24889	Mock	LV	OK	74.1765	231.05	1.63917	9.95529	5e-05	0.00901898	yes
TSS3397	XLOC_002609	CNIH4	10:15124440-15129031	Mock	LV	OK	17.1808	43.6066	1.34375	3.96604	5e-05	0.00901898	yes
TSS33989	XLOC_025448	-	GL892923.1:0-211	Mock	LV	OK	30.7437	121.338	1.98067	16.76	0.0002	0.0285688	yes
TSS34014	XLOC_025470	ENSSSCG00000025191	GL892942.2:4302-29787	Mock	LV	OK	1.31056	4.21407	1.68503	2.64269	0.0003	0.0402913	yes
TSS34170	XLOC_025610	ASAP3	GL893190.1:3153-17184	Mock	LV	OK	1.73635	8.53143	2.29673	4.47908	5e-05	0.00901898	yes
TSS34190	XLOC_025625	-	GL893197.1:7485-11252	Mock	LV	OK	31.5597	70.2262	1.15393	4.3085	5e-05	0.00901898	yes
TSS34195	XLOC_025630	-	GL893197.1:11505-11886	Mock	LV	OK	38.7607	77.1037	0.992204	4.19821	0.00025	0.0351023	yes
TSS34197	XLOC_025632	-	GL893197.1:12589-12826	Mock	LV	OK	79.7517	174.816	1.13225	9.4196	0.00015	0.0227411	yes
TSS34198	XLOC_025633	-	GL893197.1:12926-13189	Mock	LV	OK	121.251	226.617	0.902253	6.6681	0.00035	0.0450479	yes
TSS34201	XLOC_025636	-	GL893197.1:13872-14667	Mock	LV	OK	26.2718	51.3283	0.96624	3.08273	5e-05	0.00901898	yes
TSS34203	XLOC_025638	-	GL893197.1:14998-15246	Mock	LV	OK	22.6842	66.8956	1.56022	8.65835	0.0003	0.0402913	yes
TSS34204	XLOC_025639	-	GL893197.1:15530-15861	Mock	LV	OK	45.0902	92.627	1.03862	5.01208	0.0001	0.0164747	yes
TSS34482	XLOC_025886	-	GL893611.1:5507-5661	Mock	LV	OK	2145.42	4992.31	1.21845	255.762	0.00035	0.0450479	yes
TSS345	XLOC_000265	FAM46A	1:95104118-95111332	Mock	LV	OK	11.5205	29.6213	1.36242	2.75898	5e-05	0.00901898	yes
TSS34544	XLOC_025935	PAPD5	GL893669.1:62457-79803	Mock	LV	OK	20.3801	53.7794	1.39989	4.26835	5e-05	0.00901898	yes
TSS34822	XLOC_026190	-	GL894007.1:2733-4796	Mock	LV	OK	0.937127	3.22428	1.78266	3.18826	5e-05	0.00901898	yes
TSS34971	XLOC_026317	-	GL894173.1:1727-9409	Mock	LV	OK	5.21934	14.4403	1.46816	3.18618	5e-05	0.00901898	yes
TSS35078	XLOC_026419	-	GL894265.1:2260-3839	Mock	LV	OK	223.388	1746.87	2.96715	245.265	0.00015	0.0227411	yes
TSS35079	XLOC_026420	ENSSSCG00000020798	GL894265.1:4528-9214	Mock	LV	OK	4.31156	11.2737	1.38668	2.67848	5e-05	0.00901898	yes
TSS35125	XLOC_026457	EVL	GL894354.1:8416-19888	Mock	LV	OK	9.06286	25.6781	1.5025	3.92854	5e-05	0.00901898	yes
TSS35847	XLOC_027109	-	GL895652.1:1438-3200	Mock	LV	OK	22.5672	64.5561	1.51633	6.1451	5e-05	0.00901898	yes
TSS35848	XLOC_027110	-	GL895652.1:535-1337	Mock	LV	OK	9.34539	24.9757	1.4182	3.78806	5e-05	0.00901898	yes
TSS35877	XLOC_027135	-	GL895722.1:20761-20948	Mock	LV	OK	316.097	717.327	1.18227	30.8606	5e-05	0.00901898	yes
TSS35996	XLOC_027242	ISG15	GL895967.2:57003-59147	Mock	LV	OK	545.847	1574.96	1.52875	2.28722	5e-05	0.00901898	yes
TSS36002	XLOC_027247	-	GL895967.2:49896-51358	Mock	LV	OK	0.385051	5.20958	3.75805	4.36224	0.0002	0.0285688	yes
TSS36026	XLOC_027265	ENSSSCG00000021766	GL896000.1:900-16745	Mock	LV	OK	68.7279	159.443	1.21407	2.88774	5e-05	0.00901898	yes
TSS36126	XLOC_027352	-	GL896160.1:508-662	Mock	LV	OK	4282.84	9423	1.13762	275.913	5e-05	0.00901898	yes
TSS36269	XLOC_027484	-	GL896248.1:17475-18584	Mock	LV	OK	15.2893	32.1294	1.07137	2.33086	5e-05	0.00901898	yes
TSS36273	XLOC_027488	SNORD12	GL896253.1:208-4317	Mock	LV	OK	35.7451	91.0061	1.34822	2.81557	5e-05	0.00901898	yes
TSS36356	XLOC_027559	-	GL896271.1:11980-12468	Mock	LV	OK	0	2.26432	Inf	NA	5e-05	0.00901898	yes
TSS36357	XLOC_027560	-	GL896271.1:12941-13404	Mock	LV	OK	0	2.29384	Inf	NA	5e-05	0.00901898	yes
TSS36386	XLOC_027583	ZNFX1	GL896282.2:2202-27979	Mock	LV	OK	3.08109	11.9827	1.95943	4.62968	5e-05	0.00901898	yes
TSS36447	XLOC_027634	ENSSSCG00000026939	GL896308.1:62654-85959	Mock	LV	OK	8.8074	16.2506	0.883705	2.16951	5e-05	0.00901898	yes
TSS367	XLOC_000283	MB21D1	1:103500010-103557331	Mock	LV	OK	2.32505	8.84679	1.92789	3.19976	5e-05	0.00901898	yes
TSS36818	XLOC_027956	LDLR	GL896507.1:1089-4834	Mock	LV	OK	6.35617	11.8243	0.895528	2.15509	0.0002	0.0285688	yes
TSS36847	XLOC_027982	-	GL896530.1:188-440	Mock	LV	OK	7573.83	13157.8	0.796821	118.38	0.00035	0.0450479	yes
TSS37192	XLOC_028277	ENSSSCG00000025520	JH118638.1:93887-287523	Mock	LV	OK	2.94216	9.5131	1.69304	2.64327	0.0001	0.0164747	yes
TSS37221	XLOC_028301	ENSSSCG00000023901	JH118657.1:1466-7779	Mock	LV	OK	14.7616	28.145	0.931029	2.77307	5e-05	0.00901898	yes
TSS37421	XLOC_028484	-	JH118841.1:146749-152940	Mock	LV	OK	1.5632	8.13657	2.37992	5.489	5e-05	0.00901898	yes
TSS37426	XLOC_028489	-	JH118841.1:144493-145739	Mock	LV	OK	2.11907	12.9372	2.61003	5.16074	5e-05	0.00901898	yes
TSS38931	XLOC_029378	CXORF21	X:28635227-28651289	Mock	LV	OK	32.1317	56.1432	0.805114	2.03451	0.0003	0.0402913	yes
TSS39451	XLOC_029675	AMOT	X:106946507-107012739	Mock	LV	OK	0.208781	1.49444	2.83954	1.3688	0.00015	0.0227411	yes
TSS3972	XLOC_003025	DNAJA1	10:37686861-37699607	Mock	LV	OK	90.5387	167.032	0.883514	2.67194	0.0001	0.0164747	yes
TSS4108	XLOC_003120	IL15RA	10:71094381-71125795	Mock	LV	OK	3.45753	15.449	2.1597	2.7494	5e-05	0.00901898	yes
TSS4393	XLOC_003353	-	11:24688116-24865232	Mock	LV	OK	28.3992	88.3458	1.63731	2.41277	5e-05	0.00901898	yes
TSS4439	XLOC_003388	IRG1	11:53715608-53732930	Mock	LV	OK	9.10348	35.0253	1.94391	4.23506	5e-05	0.00901898	yes
TSS4513	XLOC_003451	TNFSF13B	11:83014408-83048063	Mock	LV	OK	14.8132	34.0143	1.19926	2.6175	5e-05	0.00901898	yes
TSS5046	XLOC_003844	-	12:6569158-6575770	Mock	LV	OK	1.54032	4.47856	1.5398	2.84043	5e-05	0.00901898	yes
TSS52	XLOC_000041	TAGAP	1:10042141-10052725	Mock	LV	OK	17.0034	36.3061	1.09439	2.82166	5e-05	0.00901898	yes
TSS5224	XLOC_003961	DHX58	12:20937860-20946861	Mock	LV	OK	23.219	60.9588	1.39253	2.22216	5e-05	0.00901898	yes
TSS5489	XLOC_004154	SLFN11	12:41461518-41507356	Mock	LV	OK	2.87639	17.5749	2.61118	5.92693	5e-05	0.00901898	yes
TSS5506	XLOC_004162	CCL8	12:42424409-42458852	Mock	LV	OK	375.182	1259.54	1.74723	4.17764	5e-05	0.00901898	yes
TSS5507	XLOC_004163	CCL2	12:42514167-42516128	Mock	LV	OK	385.399	840.823	1.12545	3.73292	5e-05	0.00901898	yes
TSS5974	XLOC_004484	TLK2	12:16019544-16123039	Mock	LV	OK	7.30825	13.9307	0.930674	2.55909	5e-05	0.00901898	yes
TSS6029	XLOC_004522	PIGBRCA1	12:20028834-20091800	Mock	LV	OK	1.71938	4.20095	1.28882	2.48358	5e-05	0.00901898	yes
TSS6120	XLOC_004587	OSBPL7	12:23930637-23952213	Mock	LV	OK	6.24682	3.19515	-0.967239	-2.17092	5e-05	0.00901898	yes
TSS6174	XLOC_004631	TOB1	12:27309995-27311036	Mock	LV	OK	17.3456	34.7376	1.00193	3.03182	5e-05	0.00901898	yes
TSS6260	XLOC_004704	CCL4	12:41048661-41049981	Mock	LV	OK	340.469	679.118	0.99614	6.57371	5e-05	0.00901898	yes
TSS6432	XLOC_004834	XAF1	12:52643900-52659740	Mock	LV	OK	45.0087	123.449	1.45564	2.96054	5e-05	0.00901898	yes
TSS6467	XLOC_004859	PELP1	12:54447616-54450006	Mock	LV	OK	5.36821	11.0789	1.04531	2.52254	5e-05	0.00901898	yes
TSS6713	XLOC_005059	-	12:60653306-60653613	Mock	LV	OK	13.0953	41.9808	1.68068	6.04321	0.0001	0.0164747	yes
TSS6799	XLOC_005126	TRANK1	13:23827599-23843363	Mock	LV	OK	14.5869	56.2995	1.94845	4.45977	5e-05	0.00901898	yes
TSS6801	XLOC_005128	-	13:23894814-23897299	Mock	LV	OK	11.7104	36.7082	1.64831	4.75122	5e-05	0.00901898	yes
TSS6802	XLOC_005129	-	13:23906109-23912607	Mock	LV	OK	10.6163	53.3537	2.3293	6.57292	5e-05	0.00901898	yes
TSS6805	XLOC_005131	ENSSSCG00000028912	13:23924270-23950241	Mock	LV	OK	7.46773	30.5094	2.03051	4.72928	5e-05	0.00901898	yes
TSS6806	XLOC_005132	-	13:23952052-23953622	Mock	LV	OK	12.3211	81.3181	2.72245	10.5588	5e-05	0.00901898	yes
TSS6909	XLOC_005199	CCR5	13:32547167-32551732	Mock	LV	OK	17.6565	77.5598	2.13511	4.92141	5e-05	0.00901898	yes
TSS6910	XLOC_005200	CCRL2	13:32566383-32572380	Mock	LV	OK	26.0067	80.494	1.63	3.8546	5e-05	0.00901898	yes
TSS7047	XLOC_005293	PDE12	13:43327040-43334425	Mock	LV	OK	6.77563	17.9089	1.40225	3.90359	5e-05	0.00901898	yes
TSS7207	XLOC_005406	DNAJC13	13:81147698-81279639	Mock	LV	OK	20.3392	36.1745	0.83071	2.35225	0.0002	0.0285688	yes
TSS7325	XLOC_005493	TIPARP	13:104603429-104630494	Mock	LV	OK	24.1919	43.1152	0.833671	2.26664	5e-05	0.00901898	yes
TSS7368	XLOC_005528	TNFSF10	13:119873806-119883953	Mock	LV	OK	4.72572	109.024	4.52797	8.14507	5e-05	0.00901898	yes
TSS750	XLOC_000548	SERPINB2	1:175502732-175517283	Mock	LV	OK	15.3127	28.7203	0.907345	2.35672	0.0001	0.0164747	yes
TSS755	XLOC_000552	-	1:175825816-175993062	Mock	LV	OK	1.36426	3.36136	1.30092	2.62632	0.0001	0.0164747	yes
TSS758	XLOC_000554	ZCCHC2	1:176119416-176532660	Mock	LV	OK	18.1939	38.4217	1.07846	2.39951	0.0001	0.0164747	yes
TSS7718	XLOC_005781	-	13:207143831-207200177	Mock	LV	OK	33.0588	64.5695	0.965818	2.84595	5e-05	0.00901898	yes
TSS7740	XLOC_005795	MORC3	13:210022243-210066189	Mock	LV	OK	32.2297	87.5252	1.44131	3.13091	5e-05	0.00901898	yes
TSS7886	XLOC_005907	CSRNP1	13:26092996-26105056	Mock	LV	OK	8.95135	16.49	0.881412	2.35226	0.00015	0.0227411	yes
TSS7892	XLOC_005912	-	13:26323242-26338016	Mock	LV	OK	3.62054	12.583	1.7972	4.03234	5e-05	0.00901898	yes
TSS8137	XLOC_006060	ARHGEF3	13:42429443-42455740	Mock	LV	OK	0.16275	1.60082	3.29808	3.80043	0.0002	0.0285688	yes
TSS8293	XLOC_006175	C3ORF37	13:79390522-79408292	Mock	LV	OK	5.04195	11.143	1.14408	2.66855	0.0002	0.0285688	yes
TSS8485	XLOC_006329	-	13:119918952-119925363	Mock	LV	OK	3.5137	86.0838	4.61468	6.20783	5e-05	0.00901898	yes
TSS8504	XLOC_006337	-	13:126563386-126607762	Mock	LV	OK	23.6836	44.5673	0.912094	2.39717	5e-05	0.00901898	yes
TSS8602	XLOC_006409	KIAA0226	13:143893849-143947326	Mock	LV	OK	4.1634	12.5685	1.59399	3.85976	5e-05	0.00901898	yes
TSS8626	XLOC_006427	DTX3L	13:147570329-147621804	Mock	LV	OK	2.53643	12.8841	2.34472	3.02399	5e-05	0.00901898	yes
TSS8720	XLOC_006492	FAM55C	13:166779685-166819971	Mock	LV	OK	9.41344	22.7773	1.2748	3.05661	5e-05	0.00901898	yes
TSS8857	XLOC_006598	ITSN1	13:207205350-207267685	Mock	LV	OK	35.9665	67.5479	0.909256	2.26335	5e-05	0.00901898	yes
TSS9023	XLOC_006738	-	13:79422785-79425274	Mock	LV	OK	3.05713	6.6193	1.1145	2.58186	5e-05	0.00901898	yes
TSS9050	XLOC_006765	-	13:111064508-111066468	Mock	LV	OK	1.19433	4.72726	1.98481	3.74404	5e-05	0.00901898	yes
TSS9345	XLOC_007004	ENSSSCG00000021261	14:31807453-31858571	Mock	LV	OK	14.897	45.6006	1.61403	4.56685	5e-05	0.00901898	yes
TSS9431	XLOC_007065	OAS2	14:41196188-41208979	Mock	LV	OK	110.157	360.52	1.42861	3.6974	5e-05	0.00901898	yes
TSS9920	XLOC_007395	IFIT2	14:110179711-110190465	Mock	LV	OK	23.8654	348.428	3.86786	5.27002	5e-05	0.00901898	yes
TSS9922	XLOC_007396	IFIT3	14:110200894-110211341	Mock	LV	OK	65.4777	767.809	3.55167	4.62003	5e-05	0.00901898	yes
TSS9925	XLOC_007397	IFIT1	14:110223575-110235651	Mock	LV	OK	28.3165	394.995	3.80212	4.86602	5e-05	0.00901898	yes
TSS9927	XLOC_007398	IFIT5	14:110240549-110254917	Mock	LV	OK	15.2424	99.1481	2.70149	4.38091	5e-05	0.00901898	yes
TSS9969	XLOC_007424	CYP2C42	14:116299373-116369356	Mock	LV	OK	1.30904	5.18076	1.98466	2.41504	0.00015	0.0227411	yes

## Sheet: TSS_Lena_vs_Mock
test_id	gene_id	gene	locus	sample_1	sample_2	status	value_1	value_2	log2.fold_change.	test_stat	p_value	q_value	significant
TSS11263	XLOC_008327	-	14:60012778-60012919	Mock	Lena	OK	5755.55	16747.8	1.54095	1038.49	5e-05	0.00901898	yes
TSS11324	XLOC_008388	-	14:148102698-148102849	Mock	Lena	OK	1506.35	4536.94	1.59066	377.842	0.00015	0.0227411	yes
TSS12238	XLOC_009091	IFIH1	15:76416340-76477659	Mock	Lena	OK	19.3144	43.7987	1.18121	2.61409	5e-05	0.00901898	yes
TSS13450	XLOC_010038	-	16:56364758-56364916	Mock	Lena	OK	5456.54	13861.5	1.34502	277.353	5e-05	0.00901898	yes
TSS13890	XLOC_010372	ZNFX1	17:57190144-57221225	Mock	Lena	OK	5.42978	12.6819	1.22381	2.81455	5e-05	0.00901898	yes
TSS14105	XLOC_010511	JAG1	17:22065490-22104528	Mock	Lena	OK	3.85186	6.96183	0.853909	2.18208	0.00015	0.0227411	yes
TSS15497	XLOC_011568	BATF2	2:6312309-6321081	Mock	Lena	OK	9.40668	25.7528	1.45297	2.64269	5e-05	0.00901898	yes
TSS16880	XLOC_012572	ENSSSCG00000014565	2:162095325-162097509	Mock	Lena	OK	16.7523	32.4332	0.953117	2.29708	0.00025	0.0351023	yes
TSS16940	XLOC_012611	-	2:1537973-1539360	Mock	Lena	OK	151.447	748.297	2.3048	105.442	0.0001	0.0164747	yes
TSS18366	XLOC_013668	ENSSSCG00000021903	2:162076799-162077818	Mock	Lena	OK	2.17806	0	#NAME?	NA	5e-05	0.00901898	yes
TSS18554	XLOC_013849	-	2:145667937-145668093	Mock	Lena	OK	4994.43	10324.2	1.04763	246.248	0.00015	0.0227411	yes
TSS18563	XLOC_013858	-	2:152836526-152836641	Mock	Lena	OK	0	17523.4	Inf	NA	5e-05	0.00901898	yes
TSS19926	XLOC_014841	SOCS1	3:32670245-32674790	Mock	Lena	OK	4.19709	17.7076	2.07691	3.18991	5e-05	0.00901898	yes
TSS20630	XLOC_015355	RSAD2	3:137666366-137683581	Mock	Lena	OK	100.196	463.845	2.21082	3.38156	5e-05	0.00901898	yes
TSS21196	XLOC_015808	VCPIP1	4:74259676-74279527	Mock	Lena	OK	14.8138	26.7938	0.854953	2.26518	0.0003	0.0402913	yes
TSS21470	XLOC_016002	ADAR	4:103980312-104023302	Mock	Lena	OK	11.5667	25.588	1.14549	2.31498	0.0001	0.0164747	yes
TSS22138	XLOC_016441	VCPIP1	4:73957675-74223591	Mock	Lena	OK	16.0724	28.6917	0.836053	2.07134	0.00025	0.0351023	yes
TSS22318	XLOC_016570	MNDA	4:99372428-99430974	Mock	Lena	OK	5.18647	17.6944	1.77047	3.46563	5e-05	0.00901898	yes
TSS22896	XLOC_017002	-	4:122905214-122905380	Mock	Lena	OK	660.336	1671.54	1.33991	101.652	0.00015	0.0227411	yes
TSS23783	XLOC_017661	-	5:2375333-2379605	Mock	Lena	OK	945.903	1989.04	1.07231	76.7857	0.0002	0.0285688	yes
TSS2390	XLOC_001778	ENSSSCG00000004972	1:185896829-185920615	Mock	Lena	OK	0.253996	3.8983	3.93997	4.57689	5e-05	0.00901898	yes
TSS23952	XLOC_017793	PPBP	5:18223850-18226402	Mock	Lena	OK	2.07823	15.1247	2.86348	5.38203	5e-05	0.00901898	yes
TSS25382	XLOC_018889	HES4	6:57945475-57946990	Mock	Lena	OK	0.430515	4.15862	3.27197	4.13196	0.0002	0.0285688	yes
TSS25573	XLOC_019034	ENSSSCG00000003528	6:74644743-74646479	Mock	Lena	OK	9.08613	22.7176	1.32208	3.0662	5e-05	0.00901898	yes
TSS26295	XLOC_019580	RHPN2	6:38328022-38417716	Mock	Lena	OK	2.09714	8.71149	2.0545	4.00276	5e-05	0.00901898	yes
TSS27526	XLOC_020452	-	6:44103390-44103559	Mock	Lena	OK	277.469	1425.57	2.36114	114.074	5e-05	0.00901898	yes
TSS27636	XLOC_020562	-	6:137323926-137324080	Mock	Lena	OK	5274.61	16029.6	1.6036	442.806	5e-05	0.00901898	yes
TSS27647	XLOC_020573	-	6:147556486-147556639	Mock	Lena	OK	11242.2	31721.9	1.49656	500.926	5e-05	0.00901898	yes
TSS27730	XLOC_020635	EDN1	7:9132229-9159251	Mock	Lena	OK	4.88076	12.5241	1.35953	2.40146	5e-05	0.00901898	yes
TSS27938	XLOC_020781	ABHD16A	7:27448890-27451018	Mock	Lena	OK	29065	1631.86	-4.1547	-475.004	5e-05	0.00901898	yes
TSS29068	XLOC_021598	TNF	7:27549595-27552338	Mock	Lena	OK	29.5366	67.5565	1.19359	3.51484	5e-05	0.00901898	yes
TSS30433	XLOC_022633	PPBP	8:74173282-74175285	Mock	Lena	OK	0.977616	3.03956	1.63652	2.58059	0.0002	0.0285688	yes
TSS31082	XLOC_023108	CXCL10	8:75809804-75991009	Mock	Lena	OK	47.1297	459.846	3.28644	3.30315	5e-05	0.00901898	yes
TSS31300	XLOC_023278	HERC5	8:139945978-139974969	Mock	Lena	OK	25.1723	51.125	1.02219	2.3853	0.0001	0.0164747	yes
TSS3144	XLOC_002370	-	1:94449881-94450030	Mock	Lena	OK	3994.78	10854.8	1.44215	528.467	5e-05	0.00901898	yes
TSS31483	XLOC_023447	-	9:3407699-3420059	Mock	Lena	OK	0.523572	1.95342	1.89954	2.78649	5e-05	0.00901898	yes
TSS3270	XLOC_002496	-	1:251523607-251523800	Mock	Lena	OK	162.917	388.267	1.25291	24.2478	0.0001	0.0164747	yes
TSS33388	XLOC_024900	-	9:3617192-3620100	Mock	Lena	OK	11.1333	40.3487	1.85763	4.01214	5e-05	0.00901898	yes
TSS33391	XLOC_024903	-	9:3728284-3729817	Mock	Lena	OK	1.40056	4.96799	1.82666	3.03367	5e-05	0.00901898	yes
TSS33542	XLOC_025054	-	GL892102.1:0-148	Mock	Lena	OK	37044.1	74010.5	0.998488	604.186	5e-05	0.00901898	yes
TSS33545	XLOC_025057	-	GL892135.1:0-149	Mock	Lena	OK	4044.15	12893.7	1.67275	609.331	5e-05	0.00901898	yes
TSS33549	XLOC_025061	-	GL892168.1:0-151	Mock	Lena	OK	3171.03	8396.79	1.40488	424.594	0.0002	0.0285688	yes
TSS33550	XLOC_025062	-	GL892190.1:0-153	Mock	Lena	OK	3091.17	7525.22	1.28358	344.792	0.0003	0.0402913	yes
TSS33555	XLOC_025067	-	GL892257.1:0-154	Mock	Lena	OK	3519.53	10309.4	1.55051	389.585	5e-05	0.00901898	yes
TSS33582	XLOC_025091	-	GL892292.1:6327-6492	Mock	Lena	OK	500.921	1411.14	1.4942	111.125	0.0002	0.0285688	yes
TSS33605	XLOC_025114	-	GL892312.1:8-160	Mock	Lena	OK	8783.9	19966.2	1.18462	427.077	5e-05	0.00901898	yes
TSS33633	XLOC_025138	-	GL892346.1:0-162	Mock	Lena	OK	15870.8	36235.1	1.19101	196.808	5e-05	0.00901898	yes
TSS33638	XLOC_025143	-	GL892368.1:5-163	Mock	Lena	OK	1594.67	4158.17	1.38269	214.848	5e-05	0.00901898	yes
TSS33704	XLOC_025204	-	GL892479.1:14-172	Mock	Lena	OK	10933.9	24512	1.16468	264.559	5e-05	0.00901898	yes
TSS33848	XLOC_025326	-	GL892734.1:1-194	Mock	Lena	OK	2299.17	3997.82	0.798101	23.9064	0.00015	0.0227411	yes
TSS34067	XLOC_025521	-	GL893034.1:0-228	Mock	Lena	OK	9527.44	21298.7	1.16061	763.52	0.00015	0.0227411	yes
TSS34170	XLOC_025610	ASAP3	GL893190.1:3153-17184	Mock	Lena	OK	1.73635	3.97443	1.1947	2.29043	5e-05	0.00901898	yes
TSS34378	XLOC_025795	-	GL893446.1:0-255	Mock	Lena	OK	535.4	1600.36	1.57971	115.759	5e-05	0.00901898	yes
TSS34410	XLOC_025823	-	GL893496.1:41226-41362	Mock	Lena	OK	52317.5	127773	1.28821	1849.9	5e-05	0.00901898	yes
TSS34458	XLOC_025866	-	GL893571.2:93286-93443	Mock	Lena	OK	764.428	3083.17	2.01196	268.766	5e-05	0.00901898	yes
TSS34482	XLOC_025886	-	GL893611.1:5507-5661	Mock	Lena	OK	2145.42	5805.46	1.43615	318.932	5e-05	0.00901898	yes
TSS34544	XLOC_025935	PAPD5	GL893669.1:62457-79803	Mock	Lena	OK	20.3801	34.5782	0.762705	2.28762	0.0003	0.0402913	yes
TSS34694	XLOC_026071	-	GL893841.1:69110-74177	Mock	Lena	OK	392.825	1116.92	1.50757	103.259	0.0003	0.0402913	yes
TSS34839	XLOC_026201	-	GL894012.1:53-197	Mock	Lena	OK	15026.1	35661.6	1.2469	854.448	5e-05	0.00901898	yes
TSS35269	XLOC_026588	-	GL894574.1:73842-74013	Mock	Lena	OK	561.619	1460.02	1.37832	77.6136	5e-05	0.00901898	yes
TSS36126	XLOC_027352	-	GL896160.1:508-662	Mock	Lena	OK	4282.84	15971.8	1.89889	489.748	5e-05	0.00901898	yes
TSS36155	XLOC_027380	-	GL896188.1:1752-1913	Mock	Lena	OK	1972.5	4981.25	1.33648	184.279	5e-05	0.00901898	yes
TSS36176	XLOC_027398	IL8	GL896202.2:40862-43088	Mock	Lena	OK	0	8.7432	Inf	NA	5e-05	0.00901898	yes
TSS36235	XLOC_027453	-	GL896231.1:13750-14749	Mock	Lena	OK	4302.01	14490.4	1.75202	391.241	5e-05	0.00901898	yes
TSS36237	XLOC_027455	-	GL896231.1:22478-24246	Mock	Lena	OK	1645.67	3711.49	1.17332	90.33	5e-05	0.00901898	yes
TSS36386	XLOC_027583	ZNFX1	GL896282.2:2202-27979	Mock	Lena	OK	3.08109	7.80153	1.34031	3.02774	5e-05	0.00901898	yes
TSS36522	XLOC_027698	-	GL896354.1:1835-1976	Mock	Lena	OK	7135.17	22510.9	1.6576	1143.8	5e-05	0.00901898	yes
TSS36523	XLOC_027699	-	GL896354.1:3664-3785	Mock	Lena	OK	77144.5	183984	1.25394	3534.12	5e-05	0.00901898	yes
TSS36590	XLOC_027759	-	GL896380.1:2027-2193	Mock	Lena	OK	592.839	1862.34	1.6514	104.783	5e-05	0.00901898	yes
TSS36702	XLOC_027856	-	GL896441.1:205-352	Mock	Lena	OK	25802.2	70231.2	1.44462	884.128	5e-05	0.00901898	yes
TSS36847	XLOC_027982	-	GL896530.1:188-440	Mock	Lena	OK	7573.83	20568	1.44131	231.66	5e-05	0.00901898	yes
TSS36868	XLOC_028002	-	GL896539.1:5-139	Mock	Lena	OK	98421.9	190062	0.949414	1655.75	5e-05	0.00901898	yes
TSS36883	XLOC_028015	-	GL896556.1:27-326	Mock	Lena	OK	93.9717	47.1325	-0.995505	-5.37041	0.0003	0.0402913	yes
TSS36914	XLOC_028040	-	GL896650.1:0-147	Mock	Lena	OK	10464	31365	1.58373	841.343	5e-05	0.00901898	yes
TSS36915	XLOC_028041	-	GL896661.1:0-147	Mock	Lena	OK	5616.53	15394.6	1.45467	624.118	5e-05	0.00901898	yes
TSS37218	XLOC_028298	RPL31	JH118655.1:20737-27862	Mock	Lena	OK	0	2.81428	Inf	NA	5e-05	0.00901898	yes
TSS37421	XLOC_028484	-	JH118841.1:146749-152940	Mock	Lena	OK	1.5632	3.9314	1.33054	2.83857	5e-05	0.00901898	yes
TSS5489	XLOC_004154	SLFN11	12:41461518-41507356	Mock	Lena	OK	2.87639	9.59864	1.73857	3.8242	5e-05	0.00901898	yes
TSS5506	XLOC_004162	CCL8	12:42424409-42458852	Mock	Lena	OK	375.182	740.42	0.980753	2.47199	5e-05	0.00901898	yes
TSS6432	XLOC_004834	XAF1	12:52643900-52659740	Mock	Lena	OK	45.0087	92.1899	1.0344	2.00881	0.0003	0.0402913	yes
TSS6799	XLOC_005126	TRANK1	13:23827599-23843363	Mock	Lena	OK	14.5869	32.7795	1.16812	2.70852	5e-05	0.00901898	yes
TSS6802	XLOC_005129	-	13:23906109-23912607	Mock	Lena	OK	10.6163	24.0781	1.18144	3.24052	0.00015	0.0227411	yes
TSS6805	XLOC_005131	ENSSSCG00000028912	13:23924270-23950241	Mock	Lena	OK	7.46773	16.6452	1.15637	2.7197	5e-05	0.00901898	yes
TSS6806	XLOC_005132	-	13:23952052-23953622	Mock	Lena	OK	12.3211	50.0221	2.02144	7.48547	5e-05	0.00901898	yes
TSS6909	XLOC_005199	CCR5	13:32547167-32551732	Mock	Lena	OK	17.6565	37.9969	1.10568	2.67511	5e-05	0.00901898	yes
TSS6910	XLOC_005200	CCRL2	13:32566383-32572380	Mock	Lena	OK	26.0067	51.9842	0.999187	2.39243	0.00015	0.0227411	yes
TSS7368	XLOC_005528	TNFSF10	13:119873806-119883953	Mock	Lena	OK	4.72572	40.0449	3.08301	5.72809	5e-05	0.00901898	yes
TSS750	XLOC_000548	SERPINB2	1:175502732-175517283	Mock	Lena	OK	15.3127	30.8306	1.00964	2.57789	5e-05	0.00901898	yes
TSS8485	XLOC_006329	-	13:119918952-119925363	Mock	Lena	OK	3.5137	32.8193	3.22348	3.95926	5e-05	0.00901898	yes
TSS9345	XLOC_007004	ENSSSCG00000021261	14:31807453-31858571	Mock	Lena	OK	14.897	30.4588	1.03183	2.90296	5e-05	0.00901898	yes
TSS9920	XLOC_007395	IFIT2	14:110179711-110190465	Mock	Lena	OK	23.8654	144.956	2.60263	3.68543	5e-05	0.00901898	yes
TSS9922	XLOC_007396	IFIT3	14:110200894-110211341	Mock	Lena	OK	65.4777	281.504	2.10408	2.47175	5e-05	0.00901898	yes
TSS9925	XLOC_007397	IFIT1	14:110223575-110235651	Mock	Lena	OK	28.3165	139.149	2.29691	2.7029	5e-05	0.00901898	yes

## Sheet: TSS_LV_vs_Lena
test_id	gene_id	gene	locus	sample_1	sample_2	status	value_1	value_2	log2.fold_change.	test_stat	p_value	q_value	significant
TSS11297	XLOC_008361	-	14:109983043-109983217	Lena	LV	OK	297.578	1828.52	2.61934	111.314	5e-05	0.00901898	yes
TSS12238	XLOC_009091	IFIH1	15:76416340-76477659	Lena	LV	OK	43.7987	86.9962	0.990064	2.13896	0.0003	0.0402913	yes
TSS12685	XLOC_009430	-	15:52424186-52429806	Lena	LV	OK	0.174456	1.54109	3.14302	4.34824	5e-05	0.00901898	yes
TSS13220	XLOC_009863	PLK2	16:40067322-40073386	Lena	LV	OK	34.5676	65.1255	0.913801	2.36053	5e-05	0.00901898	yes
TSS14048	XLOC_010468	IDO1	17:10806298-10928953	Lena	LV	OK	122.597	288.992	1.2371	3.02291	5e-05	0.00901898	yes
TSS14105	XLOC_010511	JAG1	17:22065490-22104528	Lena	LV	OK	6.96183	12.5771	0.853267	2.17888	0.0001	0.0164747	yes
TSS18548	XLOC_013843	-	2:140220918-140227757	Lena	LV	OK	0.703661	1.77901	1.33812	2.75352	5e-05	0.00901898	yes
TSS21196	XLOC_015808	VCPIP1	4:74259676-74279527	Lena	LV	OK	26.7938	51.8969	0.953752	2.35074	0.0003	0.0402913	yes
TSS215	XLOC_000163	RPLP1	1:50172727-50173054	Lena	LV	OK	37.899	88.6745	1.22636	5.60361	0.00015	0.0227411	yes
TSS23123	XLOC_017176	CH242-185F9.2	5:18317447-18319181	Lena	LV	OK	35.5018	5.60636	-2.66276	-2.056	5e-05	0.00901898	yes
TSS2390	XLOC_001778	ENSSSCG00000004972	1:185896829-185920615	Lena	LV	OK	3.8983	1.23324	-1.66039	-2.64941	0.00015	0.0227411	yes
TSS26295	XLOC_019580	RHPN2	6:38328022-38417716	Lena	LV	OK	8.71149	22.8467	1.39099	2.82656	5e-05	0.00901898	yes
TSS27526	XLOC_020452	-	6:44103390-44103559	Lena	LV	OK	1425.57	398.238	-1.83984	-133.519	0.0001	0.0164747	yes
TSS27730	XLOC_020635	EDN1	7:9132229-9159251	Lena	LV	OK	12.5241	32.4738	1.37457	2.90214	5e-05	0.00901898	yes
TSS27938	XLOC_020781	ABHD16A	7:27448890-27451018	Lena	LV	OK	1631.86	27537.5	4.07681	466.121	5e-05	0.00901898	yes
TSS29068	XLOC_021598	TNF	7:27549595-27552338	Lena	LV	OK	67.5565	119.478	0.822579	2.43098	0.0001	0.0164747	yes
TSS31197	XLOC_023193	KIAA1109	8:108893586-109093669	Lena	LV	OK	2.38657	4.57474	0.938748	2.14593	0.00035	0.0450479	yes
TSS31483	XLOC_023447	-	9:3407699-3420059	Lena	LV	OK	1.95342	6.7437	1.78754	3.30225	5e-05	0.00901898	yes
TSS3176	XLOC_002402	-	1:133454080-133458152	Lena	LV	OK	0.323538	1.74907	2.43458	3.80701	5e-05	0.00901898	yes
TSS31780	XLOC_023680	ZC3H12C	9:42842960-42918851	Lena	LV	OK	16.0411	33.2327	1.05083	2.31215	0.00035	0.0450479	yes
TSS33086	XLOC_024680	TSPAN13	9:94864069-94874724	Lena	LV	OK	26.8049	55.975	1.06229	3.63201	5e-05	0.00901898	yes
TSS33386	XLOC_024898	-	9:3359499-3359829	Lena	LV	OK	24.2815	69.222	1.51137	5.52833	5e-05	0.00901898	yes
TSS33388	XLOC_024900	-	9:3617192-3620100	Lena	LV	OK	40.3487	116.094	1.5247	3.05757	5e-05	0.00901898	yes
TSS33545	XLOC_025057	-	GL892135.1:0-149	Lena	LV	OK	12893.7	5440.83	-1.24477	-665.632	0.00035	0.0450479	yes
TSS34170	XLOC_025610	ASAP3	GL893190.1:3153-17184	Lena	LV	OK	3.97443	8.53143	1.10204	2.23176	0.0001	0.0164747	yes
TSS34190	XLOC_025625	-	GL893197.1:7485-11252	Lena	LV	OK	38.2228	70.2262	0.877576	3.4031	0.00035	0.0450479	yes
TSS34195	XLOC_025630	-	GL893197.1:11505-11886	Lena	LV	OK	34.9096	77.1037	1.14317	4.79742	5e-05	0.00901898	yes
TSS34203	XLOC_025638	-	GL893197.1:14998-15246	Lena	LV	OK	20.6833	66.8956	1.69344	9.51991	0.00035	0.0450479	yes
TSS34410	XLOC_025823	-	GL893496.1:41226-41362	Lena	LV	OK	127773	54793.2	-1.22151	-1885.22	5e-05	0.00901898	yes
TSS36176	XLOC_027398	IL8	GL896202.2:40862-43088	Lena	LV	OK	8.7432	0	#NAME?	NA	5e-05	0.00901898	yes
TSS36235	XLOC_027453	-	GL896231.1:13750-14749	Lena	LV	OK	14490.4	6137.04	-1.23948	-444.3	5e-05	0.00901898	yes
TSS36522	XLOC_027698	-	GL896354.1:1835-1976	Lena	LV	OK	22510.9	6752.26	-1.73718	-1298.36	5e-05	0.00901898	yes
TSS36523	XLOC_027699	-	GL896354.1:3664-3785	Lena	LV	OK	183984	69333.9	-1.40794	-4118.02	5e-05	0.00901898	yes
TSS36702	XLOC_027856	-	GL896441.1:205-352	Lena	LV	OK	70231.2	39659.7	-0.824437	-717.233	0.0002	0.0285688	yes
TSS36755	XLOC_027901	-	GL896476.1:0-112	Lena	LV	OK	320006	165477	-0.951464	-5160.18	0.00035	0.0450479	yes
TSS36915	XLOC_028041	-	GL896661.1:0-147	Lena	LV	OK	15394.6	5145.01	-1.58118	-850.766	5e-05	0.00901898	yes
TSS37218	XLOC_028298	RPL31	JH118655.1:20737-27862	Lena	LV	OK	2.81428	0	#NAME?	NA	5e-05	0.00901898	yes
TSS37421	XLOC_028484	-	JH118841.1:146749-152940	Lena	LV	OK	3.9314	8.13657	1.04938	2.57308	0.0001	0.0164747	yes
TSS37426	XLOC_028489	-	JH118841.1:144493-145739	Lena	LV	OK	4.71395	12.9372	1.45652	3.22124	5e-05	0.00901898	yes
TSS4191	XLOC_003186	-	10:37441078-37441779	Lena	LV	OK	41.4522	75.2366	0.859985	2.9454	0.00015	0.0227411	yes
TSS4439	XLOC_003388	IRG1	11:53715608-53732930	Lena	LV	OK	15.9407	35.0253	1.13568	2.42497	0.0001	0.0164747	yes
TSS6274	XLOC_004718	ENSSSCG00000030066	12:42517992-42518988	Lena	LV	OK	0	27.5	Inf	NA	5e-05	0.00901898	yes
TSS6482	XLOC_004870	ACADVL	12:54859684-54863767	Lena	LV	OK	0.716115	5.19719	2.85947	3.99532	5e-05	0.00901898	yes
TSS6802	XLOC_005129	-	13:23906109-23912607	Lena	LV	OK	24.0781	53.3537	1.14787	3.56563	5e-05	0.00901898	yes
TSS6805	XLOC_005131	ENSSSCG00000028912	13:23924270-23950241	Lena	LV	OK	16.6452	30.5094	0.874145	2.00629	0.0003	0.0402913	yes
TSS6909	XLOC_005199	CCR5	13:32547167-32551732	Lena	LV	OK	37.9969	77.5598	1.02943	2.29668	0.00015	0.0227411	yes
TSS7368	XLOC_005528	TNFSF10	13:119873806-119883953	Lena	LV	OK	40.0449	109.024	1.44496	2.60696	5e-05	0.00901898	yes
TSS8485	XLOC_006329	-	13:119918952-119925363	Lena	LV	OK	32.8193	86.0838	1.3912	2.00914	0.0001	0.0164747	yes
TSS8504	XLOC_006337	-	13:126563386-126607762	Lena	LV	OK	25.9857	44.5673	0.778268	2.0254	0.00035	0.0450479	yes
TSS991	XLOC_000742	INTERFERON-BETA-1	1:225469487-225470753	Lena	LV	OK	9.93186	35.5283	1.83883	2.79278	5e-05	0.00901898	yes

## Sheet: Promoter_LV_vs_Mock
test_id	gene_id	gene	locus	sample_1	sample_2	status	value_1	value_2	sqrt.JS.	test_stat	p_value	q_value	significant
XLOC_002977	XLOC_002977	RABIF	10:29217497-29225290	Mock	LV	OK	0	0	0.275964	0	0.0001	0.0373741	yes
XLOC_005147	XLOC_005147	WDR48	13:25995427-26090082	Mock	LV	OK	0	0	0.451763	0	5e-05	0.0229341	yes
XLOC_009770	XLOC_009770	MYO10	16:6351994-6590943	Mock	LV	OK	0	0	0.331857	0	5e-05	0.0229341	yes
XLOC_009823	XLOC_009823	GHR	16:28691777-28855126	Mock	LV	OK	0	0	0.571934	0	5e-05	0.0229341	yes
XLOC_012154	XLOC_012154	ZNF77	2:76183421-76212575	Mock	LV	OK	0	0	0.556044	0	0.0001	0.0373741	yes
XLOC_013061	XLOC_013061	PGLYRP2	2:61567646-61573208	Mock	LV	OK	0	0	0.42377	0	5e-05	0.0229341	yes
XLOC_015070	XLOC_015070	VAMP8	3:62248968-62254204	Mock	LV	OK	0	0	0.441474	0	5e-05	0.0229341	yes
XLOC_016749	XLOC_016749	SLC22A15	4:114752825-114845145	Mock	LV	OK	0	0	0.236413	0	5e-05	0.0229341	yes
XLOC_020048	XLOC_020048	DHDDS	6:77344214-77354126	Mock	LV	OK	0	0	0.376613	0	5e-05	0.0229341	yes
XLOC_020059	XLOC_020059	SLC9A1	6:77942525-77997556	Mock	LV	OK	0	0	0.297402	0	5e-05	0.0229341	yes
XLOC_023960	XLOC_023960	ENSSSCG00000026353	9:101458266-101507685	Mock	LV	OK	0	0	0.477407	0	5e-05	0.0229341	yes
XLOC_025360	XLOC_025360	ZNF436	GL892805.1:87900-95958	Mock	LV	OK	0	0	0.530435	0	0.0001	0.0373741	yes
XLOC_025786	XLOC_025786	ENSSSCG00000025855	GL893425.2:36677-44111	Mock	LV	OK	0	0	0.427453	0	5e-05	0.0229341	yes
XLOC_025991	XLOC_025991	C16ORF88	GL893735.2:66226-79949	Mock	LV	OK	0	0	0.628276	0	0.0001	0.0373741	yes

[truncated: 2 more sheets: Promoter_Lena_vs_Mock, Promoter_LV_vs_Lena]
